# Supplementary material for: The Affective Slider: A Digital Self-Assessment Scale for the Measurement of Human Emotions
Source: PLoS One. 2016 Feb 5;11(2):e0148037. doi: 10.1371/journal.pone.0148037 (PMC4743948; doi:10.1371/journal.pone.0148037)
Supplement: S1 Data — (ZIP) [file pone.0148037.s002.zip]

Archive with 2 entries (2 files):
- readme.txt
- SAMmeanRatingsByPicture.xls
