# Supplementary material for: The Affective Slider: A Digital Self-Assessment Scale for the Measurement of Human Emotions
Source: PLoS One. 2016 Feb 5;11(2):e0148037. doi: 10.1371/journal.pone.0148037 (PMC4743948; doi:10.1371/journal.pone.0148037)
Supplement: S1 Data — (ZIP) [file pone.0148037.s002.zip › readme.txt]

The file SAMmeanRatingsByPicture.xls contains the normative ratings of 1178 pictures from the IAPS database along with the new ratings collected using the Self-Assessment Manikin in 2015.
The meaning of the columns is specified in the headers as follows:

IAPSimg = IAPS image ID
IAPSimgDesc = IAPS image short description
IAPSnormValence = IAPS normative ratings valence (mean)
IAPSnormValenceSD = IAPS normative ratings valence (standard deviation)
IAPSnormArousal = IAPS normative ratings arousal (mean)
IAPSnormArousalSD = IAPS normative ratings arousal (standard deviation)
MeanSAMratedValence = SAM new ratings valence (mean)
SDSAMratedValence = SAM new ratings valence (standard deviation)
MeanSAMratedArousal = SAM new ratings arousal (mean)
SDSAMratedArousal = SAM new ratings arousal (standard deviation)

This supplementary material is released with the article entitled "The Affective Slider: a Digital Self-Assessment Scale for the Measurement of Human Emotions", authored by Alberto Betella and Paul F.M.J. Verschure.

Contact emails:
alberto@betella.net
paul.verschure@upf.edu
