# Supplementary material for: The Affective Slider: A Digital Self-Assessment Scale for the Measurement of Human Emotions
Source: PLoS One. 2016 Feb 5;11(2):e0148037. doi: 10.1371/journal.pone.0148037 (PMC4743948; doi:10.1371/journal.pone.0148037)
Supplement: S1 Data — (ZIP) [file pone.0148037.s002.zip › SAMmeanRatingsByPicture.xls]

## Sheet: Sheet1
IAPSimg	IAPSimgDesc	IAPSnormValence	IAPSnormValenceSD	IAPSnormArousal	IAPSnormArousalSD	MeanSAMratedValence	SDSAMratedValence	MeanSAMratedArousal	SDSAMratedArousal
1240	Spider	4.22	1.94	4.92	2.17	4.44444	2.00693	6.33333	0.707107
7710	Bed	5.42	1.58	3.44	2.21	4.875	2.03101	2.125	1.45774
4538	EroticMale	5.91	2.03	4.65	2.63	5.66667	2.3094	5.25	2.34036
1720	Lion	6.79	1.56	5.32	1.82	6.25	1.48805	6.375	2.50357
2391	Boy	7.11	1.77	4.63	2.43	6.90909	1.97254	5.63636	1.85864
2122	TongueOut	5.15	1.82	4.59	1.91	3.33333	0.816497	3.66667	1.36626
8205	Waterskiing	6.62	1.42	4.17	1.93	7	1.22474	4.44444	2.12786
5740	Plant	5.21	1.38	2.59	1.99	6.55556	1.94365	3.11111	2.20479
7410	Candy	6.91	1.56	4.55	2.24	6.75	1.83225	4.875	1.80772
9426	Assault	3.08	1.51	5.28	2.02	1.5	0.547723	7.33333	1.75119
8470	Gymnast	7.74	1.53	6.14	2.19	7.5	1.58114	5.5	2.12132
7488	Chicken	6.19	1.98	4.96	2.36	6.57143	0.9759	4.85714	1.86445
5920	Volcano	5.16	1.92	6.23	2.08	4.11111	1.53659	4.77778	2.43812
4605	Couple	5.59	1.52	3.84	2.12	6.25	1.65831	3.83333	2.58785
6563	Attack	1.77	1.23	6.85	2.18	2.1	1.59513	6.1	2.55821
9941	Fire	2.91	1.54	5.83	2.14	4	2	4.71429	2.28869
7405	Cupcakes	7.38	1.73	6.28	2.16	7.28571	1.1127	5.42857	2.0702
3060	Mutilation	1.79	1.56	7.12	2.09	1.75	0.957427	6.5	3.10913
7062	Sewing	5.27	1.06	3.4	1.94	4.42857	1.98806	4.28571	2.28869
9320	Vomit	2.65	1.92	4.93	2.7	2	1.4771	5.66667	2.3094
2240	NeutChild	6.53	1.48	3.75	2.14	7.41667	1.44338	4.41667	2.64432
4645	EroticCouple	6.73	1.59	5.69	2.16	7	1.19523	6.375	1.92261
4002	EroticFemale	5.78	2.43	5.32	2.69	5.1	2.68535	5.3	2.16282
2383	Secretary	4.72	1.36	3.41	1.83	5.46154	1.61325	3.53846	2.02548
4532	AttractiveMan	6.4	1.78	4.15	2.44	6.875	0.991031	4.625	2.13391
5900	Desert	5.93	1.64	4.38	2.1	5.375	2.32609	3.5	1.77281
7160	Fabric	5.02	1.1	3.07	2.07	5	1.35401	4.15385	1.77229
4470	EroticMale	5.87	1.63	4.81	2.31	5.14286	2.4103	4.14286	2.85357
8080	Sailing	7.73	1.34	6.65	2.2	6.15385	1.77229	5.61538	1.55662
7055	Lightbulb	4.9	0.64	3.02	1.83	4.2	1.97122	3.26667	2.37447
2593	Men	5.8	1.34	3.42	1.84	6.05882	1.39062	3.58824	1.76985
2075	Baby	7.32	1.65	5.27	2.27	7.42857	1.61835	4.14286	3.07834
1920	Porpoise	7.9	1.48	4.27	2.53	7.14286	2.34013	5	3.05505
9301	Toilet	2.26	1.56	5.28	2.46	1.22222	0.440959	4.88889	2.848
2393	Factoryworker	4.87	1.06	2.93	1.88	4.875	2.47487	3.625	2.13391
3225	Mutilation	1.82	1.22	5.95	2.46	1.66667	0.866025	4.22222	2.53859
1110	Snake	3.84	1.89	5.96	2.16	3.66667	2.06559	6.66667	2.42212
2810	Boy	4.31	1.65	4.47	1.92	3.25	1.58114	4.75	2.37547
4750	NudeFemale	5.57	1.92	4.9	2.15	5.88889	2.14735	4.11111	2.52212
2346	Kids	7.05	1.53	5.28	2.28	7.33333	1.0328	4.5	2.73861
8502	Money	7.51	1.72	5.78	2.49	6.92857	2.1649	5.07143	2.55597
7190	Clock	5.55	1.34	3.84	2.06	6.125	1.24642	3.75	1.90863
6520	Attack	1.94	1.27	6.59	2.08	1.63636	0.924416	6.81818	2.27236
2320	Girl	6.17	1.51	2.9	1.89	7.33333	1.5	3.22222	2.68225
4695	EroticCouple	6.84	1.53	6.61	1.88	7.36364	1.43337	6.54545	2.11488
4505	AttractiveMale	6.21	1.89	5.52	2.26	6	0.942809	4.1	2.02485
5551	Clouds	7.31	1.63	3.26	2.47	7.16667	1.47196	5	3.16228
4275	AttractiveFem	5.7	2.01	4.41	2.45	6.25	1.65831	5.08333	2.60971
5800	Leaves	6.36	1.7	2.51	2.01	6.6	2.30217	4.8	1.30384
9252	DeadBody	1.98	1.59	6.64	2.33	1	0	9	0
4613	Condom	5.34	1.77	4.66	2.2	5.77778	1.48137	4.11111	1.83333
7504	Stairs	5.67	1.46	4.25	2.27	5	1.58114	4.22222	2.3863
2217	Class	6.24	1.52	4.08	1.85	6.55556	1.74005	5.33333	2.06155
3500	Attack	2.21	1.34	6.99	2.19	2.27273	1.90215	6.45455	2.62159
9321	Vomit	2.81	2.14	6.24	2.23	1.8	1.0328	6.4	2.27058
8010	Runner	4.38	1.86	4.12	2.08	5.25	2.12132	4.625	2.06588
5534	Mushrooms	4.84	1.44	3.14	2.03	5	1.63299	5	1.73205
2360	Family	7.7	1.76	3.66	2.32	7.125	1.12599	5.5	2.39046
1721	Lion	7.3	1.39	4.53	2.21	7.08333	1.1645	6.83333	1.99241
5455	Cockpit	5.79	1.37	4.56	2.17	5.84615	1.3445	4.23077	1.58923
2370	ThreeMen	7.14	1.46	2.9	2.14	7.125	1.72689	3	1.85164
4687	EroticCouple	6.87	1.51	6.51	2.1	8.08333	1.24011	7.58333	1.50504
8185	Skydivers	7.57	1.52	7.27	2.08	6	1.87083	5.55556	2.06828
7497	Crowd	5.19	1.55	4.97	2.16	5.16667	1.74946	4.41667	2.02073
8499	Rollercoaster	7.63	1.41	6.07	2.31	6.8	1.64317	7	0.707107
9435	Accident	2.27	1.47	5	2.03	2.25	0.957427	5.5	2.64575
7046	Pill	4.18	1.38	4.14	2.04	4.72727	1.55505	3.90909	2.3002
8540	Athletes	7.48	1.51	5.16	2.37	6.42857	1.90238	4.57143	2.0702
2575	Propeller	5.46	1.15	4.16	2.1	6.11111	1.61589	4.55556	1.74005
7175	Lamp	4.87	1	1.72	1.26	6.23077	1.42325	2.76923	1.42325
7079	Waste	3.81	1.43	4.47	1.89	3.4	2.01108	3.6	1.3499
7530	House	6.71	1.36	4	2.14	7	1.67332	2.5	1.64317
7188	AbstractArt	5.5	1.12	4.28	2.16	5.16667	0.408248	3.66667	1.50555
9520	Kids	2.46	1.61	5.41	2.27	3.36364	1.80404	4.72727	2.19504
7090	Book	5.19	1.46	2.61	2.03	5.55556	1.23603	2.11111	1.61589
7078	Bucket	3.79	1.45	3.69	1.86	3.71429	1.25357	3	0.816497
1350	Pig	5.25	1.96	4.37	1.76	5.11111	2.31541	3.22222	2.16667
7487	Pastry	4.92	1.57	4.08	2	4.875	1.95941	3.875	1.55265
2598	Family	7.19	1.3	3.73	1.84	6.42857	1.98806	3.42857	1.39728
2900.2	SmilingGirl	6.62	1.97	4.52	1.92	8	0.707107	4	2.44949
9110	Puddle	3.76	1.41	3.98	2.23	2.5	1.51658	3	1.41421
1670	Cow	5.82	1.63	3.33	1.98	6	1.41421	4.5	1.73205
2152	Mother	6.93	1.42	4.5	2.25	6.625	1.06066	5.125	1.72689
4274	AttractiveFem	5.42	1.83	4.18	2.39	6.75	1.16496	6	1.85164
9090	Exhaust	3.69	1.92	4.8	2.23	4.28571	1.79947	4	2.08167
2606	Dance	5.92	1.58	4.78	2.21	7	1.19523	6	2.72554
2308	GirlMakeup	5.22	1.62	3.82	2.15	5.75	1.0351	4.75	1.75255
4071	AttractiveFem	5.97	1.82	5.14	2.39	6.875	1.72689	7.375	1.06066
2411	Girl	5.07	0.85	2.86	1.84	5.28571	0.95119	3.71429	2.05866
2374	Woman	6.29	1.27	3.86	2.18	5.88889	1.53659	4.22222	2.43812
7289	Food	6.32	2	5.14	2.51	6.6	1.51658	3.2	1.64317
6837	Police	4.25	1.53	4.5	2.06	5	1.58114	3.88889	2.31541
7520	Hospital	3.83	1.56	4.57	1.85	3.84615	1.51911	5.07692	2.326
6240	Gun	3.79	1.8	5.27	2.2	4	1.60357	4.125	2.23207
2230	SadFace	4.53	1.22	4.13	1.68	4.25	1.58114	4.25	1.90863
2154	Family	8.03	1.13	4.48	2.31	7.11111	1.83333	4.22222	2.48886
8466	Nudists	4.86	1.77	4.92	2.09	5.66667	2.58199	6.33333	0.816497
9163	Soldiers	2.1	1.36	6.53	2.21	1.75	1.21543	5.66667	2.99495
5635	WinterStreet	6.25	1.56	3.97	2.03	5.14286	2.79455	4.14286	1.77281
9621	Ship	3.22	1.76	5.76	2.05	4	3	6.4	2.19089
2026	Woman	4.82	0.95	3.4	1.84	4.625	1.84681	3	1.77281
2101	Man	4.49	1.34	3.46	1.86	4	0.942809	3.2	1.31656
4085	EroticFemale	5.71	2.37	5.77	2.52	6.55556	1.13039	6.22222	1.30171
6312	Abduction	2.48	1.52	6.37	2.3	2.5	1	5.08333	1.97523
7484	Fish	4.99	1.97	4.24	2.23	6.33333	1.0328	5.33333	1.96638
7270	IceCream	7.53	1.73	5.76	2.21	6.75	1.5	5	1.1547
3530	Attack	1.8	1.32	6.82	2.09	2.15385	1.46322	4.53846	3.12558
7590	Traffic	4.75	1.55	3.8	2.13	5.2	1.81353	3.9	1.96921
4597	Romance	6.95	1.65	5.91	1.86	6.88889	0.927961	5.66667	1.41421
4599	Romance	7.12	1.48	5.69	1.94	7	1.41421	5.55556	2.4037
1080	Snake	4.24	2.08	5.69	2.28	4	1.73205	6.18182	2.08893
6510	Attack	2.46	1.58	6.96	2.09	1.44444	0.726483	7.77778	1.92209
4626	Wedding	7.6	1.66	5.78	2.42	8.125	0.834523	4.75	2.71241
9405	SlicedHand	1.83	1.17	6.08	2.4	1.27273	0.904534	6.72727	2.61116
2683	War	2.62	1.78	6.21	2.15	1.71429	0.95119	6.42857	2.57275
5250	Nature	6.08	2.01	3.64	2.27	5.2	1.64317	5.4	1.51658
9186	Vultures	3.43	1.54	4.88	1.87	3.75	2.21736	5.75	1.89297
4225	EroticFemale	6.09	1.82	5.39	2.38	5.75	2.87228	5	3.16228
4607	EroticCouple	7.03	1.84	6.34	2.16	7.85714	1.34519	5.71429	2.69037
4003	EroticFemale	5.48	2.05	5.09	2.07	5.90909	2.42712	6.63636	2.01359
2850	Tourist	5.22	1.39	3	1.94	5.54545	1.12815	4.18182	1.60114
2745.2	Shoplifter	3.91	2	5.17	2.14	5.125	2.29518	3.875	1.24642
2456	CryingFamily	2.84	1.27	4.55	2.16	2.33333	1.22474	4.66667	3
2579	Bakers	5.53	1.35	3.85	2	5.85714	1.46385	3.42857	1.90238
7500	Building	5.33	1.44	3.26	2.18	5.77778	1.7873	4.11111	2.31541
8280	Diver	6.38	1.46	5.05	2.18	6.58333	1.44338	3.75	2.17945
2347	Children	7.83	1.36	5.56	2.34	7.85714	1.57359	4.85714	3.4365
2191	Farmer	5.3	1.62	3.61	2.14	6.44444	1.50923	3.77778	2.22361
2150	Baby	7.92	1.59	5	2.63	7.75	0.957427	3.75	2.98608
4659	EroticCouple	6.87	1.99	6.93	2.07	5.57143	3.10146	5.28571	2.28869
9420	Soldier	2.31	1.59	5.69	2.28	2	1.80278	5.22222	2.81859
2104	NeuWoman	4.42	1.09	3.11	1.84	5.08333	1.08362	3.33333	1.61433
9413	Hanging	1.76	1.08	6.81	2.09	2.2	1.61933	6.1	2.55821
4625	Couple	6.4	1.71	5.05	2.02	6.88889	1.61589	5.55556	2.29734
7002	Towel	4.97	0.97	3.16	2	5.6	1.63881	3.6	1.95667
4255	EroticFemale	6.06	1.92	5.11	2.64	6.88889	2.20479	5.55556	2.96273
5961	Tornado	3.52	1.86	5.8	2.37	4.27273	1.3484	5.36364	2.41962
2018	VeiledWoman	5.56	1.49	4.92	2.15	6.8	1.61933	5.6	2.79682
1850	Camels	6.15	1.52	4.06	2.14	6.6	2.01108	3.2	2.20101
7402	Pastry	5.98	2.04	5.05	2.12	6	1.41421	4.6	2.50333
9472	Bridge	4.07	1.34	4.16	2	3.5	1.77281	4.375	1.84681
8490	RollerCoaster	7.2	2.35	6.68	1.97	6.7	1.70294	5.4	2.71621
5130	Rocks	4.45	1.13	2.51	1.72	4.25	1.3568	3.58333	1.72986
7220	Pastry	6.91	1.74	5.3	2.35	7.23077	1.01274	5.07692	2.326
9432	Mastectomy	2.56	1.66	4.92	2.28	3.125	1.95941	4.875	2.3566
2682	Police	3.69	1.65	4.48	2.1	3.36364	1.12006	5.09091	1.57826
6231	AimedGun	2.49	1.54	6.82	2.11	2.08333	1.08362	4.75	2.73446
9342	Pollution	2.85	1.41	4.49	1.88	2.4	1.14018	3.4	1.51658
1659	Gorilla	6.57	1.98	4.89	1.97	6	2.06155	5.33333	2.17945
2580	Chess	5.71	1.41	2.79	1.78	5.69231	1.37747	3.69231	2.32324
3210	Surgery	4.49	1.91	5.39	1.91	3	1.65831	4.88889	2.31541
4689	EroticCouple	6.9	1.55	6.21	1.74	7.36364	1.9633	5.81818	3.06001
7001	Buttons	5.32	1.19	3.2	2.15	5.23077	0.83205	3.07692	1.93484
8497	CarnivalRide	7.26	1.44	4.19	2.18	7.11111	1.36423	5.22222	2.68225
4000	Artist	4.82	1.66	3.97	2.15	6	2.12132	5.88889	2.31541
5622	Shark	6.33	1.78	5.34	1.96	7.44444	0.726483	6.66667	1.65831
1540	Cat	7.15	1.96	4.54	2.35	5.4	0.894427	3.8	1.09545
4573	AttractiveMale	5.49	1.6	3.96	1.94	7	1.41421	5	4.24264
6350	Attack	1.9	1.29	7.29	1.87	1.6	0.894427	3.6	3.1305
9428	Assault	2.31	1.31	5.66	2.41	1.16667	0.408248	4.66667	2.50333
6838	Police	2.45	1.44	5.8	2.09	1.625	0.916125	6	2.13809
7325	Watermelon	7.06	1.65	3.55	2.07	7.5	1.446	4	2.7961
3266	Injury	1.56	0.98	6.79	2.09	1	0	5.22222	3.63242
4640	Romance	7.18	1.97	5.52	2.28	8	0.707107	6.2	3.03315
3059	Mutilation	1.81	1.24	6.48	2.32	1.45455	0.687552	5.72727	2.61116
7505	Cards	6.1	1.53	4.72	2.06	6.16667	0.752773	5.16667	1.94079
2980	FoodBasket	5.61	1.5	3.09	1.91	8.5	0.57735	4.75	3.77492
3120	DeadBody	1.56	1.09	6.84	2.36	1.75	0.886405	7	2.0702
8260	Motorcyclist	6.18	1.8	5.85	2.18	6.33333	1.5	4.66667	2.44949
2487	Musician	5.2	1.8	4.05	1.92	6.75	1.16496	5.125	2.6959
9925	Fire	2.84	1.35	5.59	2.23	1.75	1.0351	4.625	3.11391
2720	Urinating	5.43	1.59	3.43	1.91	2.66667	1.73205	4.33333	2.34521
9422	Battleship	4.95	1.72	5.09	1.92	5.27273	2.00454	4.90909	2.46798
7450	Cheeseburger	6.4	2.01	5.05	2.22	6.42857	1.81265	5.85714	2.60951
2206	Fingerprint	4.06	1.4	3.71	2.03	4.71429	1.38278	3.57143	2.06488
4279	EroticFemale	5.47	2.04	4.38	2.61	5.66667	2.87518	7	1.67332
7233	Plate	5.09	1.46	2.77	1.92	6.33333	1.41421	4.88889	2.42097
7281	Food	6.4	1.52	4.41	2.26	7	2.06155	5.55556	3.08671
2235	Butcher	5.64	1.27	3.36	1.92	7	1.69031	4.375	2.26385
7255	Cracker	5.07	1.18	3.36	1.99	5	0.707107	3	2.34521
4690	EroticCouple	6.83	1.94	6.06	2.21	6.1	3.28126	7.5	1.50923
9140	Cow	2.19	1.37	5.38	2.19	1.77778	0.971825	6.77778	2.27913
2306	Boy	7.08	1.37	4.46	2.11	7.55556	0.881917	4.33333	2.44949
2718	DrugAddict	3.65	1.58	4.46	2.03	4.44444	2.06828	5.11111	1.90029
2190	Man	4.83	1.28	2.41	1.8	6.33333	1.52753	3.66667	1.52753
2272	LonelyBoy	4.5	1.78	3.74	1.94	6.64286	1.33631	4.78571	2.04483
5201	Nature	7.06	1.71	3.83	2.49	7.44444	2.00693	4.66667	2.64575
7545	Ocean	6.84	1.72	3.28	2.34	6.28571	1.70434	4.57143	1.51186
6212	Soldier	2.19	1.49	6.01	2.44	2.90909	2.58668	5.18182	3.18805
5000	Flower	7.08	1.77	2.67	1.99	7.375	1.68502	5.125	3.04432
5750	Nature	6.6	1.84	3.14	2.25	7.22222	1.85592	5.44444	3.04594
4004	EroticFemale	5.14	1.85	4.44	2.14	5.58333	1.50504	5.33333	1.82574
6010	Jail	3.73	1.98	3.95	1.87	2.90909	0.94388	3.72727	2.24013
9468	Grafitti	4.67	1.8	4.68	1.89	5.42857	2.63674	4.42857	2.82
3010	Mutilation	1.79	1.28	7.26	1.86	1	0	5.88889	3.68932
2375.1	Woman	2.2	1.31	4.88	2.21	2.44444	1.13039	5	2.34521
9390	Dishes	3.67	1.58	4.14	2.52	5	2.09762	3.83333	2.78687
2357	Man	5.41	1.36	3.33	2.07	4.1875	1.16726	2.8125	1.42449
2040	Baby	8.17	1.6	4.64	2.54	8.75	0.46291	4.75	2.91548
6836	Police	3.46	1.61	5.47	1.91	2.3	0.948683	5.3	2.40601
1820	Crocodile	5.35	2.05	5.67	2.09	2.75	1.38873	4.75	2.49285
4007	AttractiveFem	6.26	1.78	5.63	2.26	7	1.63299	5	2.53859
6555	Knife	3.33	1.59	5.69	2.21	2.625	1.84681	5.5	2.9761
7284	Fruit	6.21	1.66	4.06	2.2	5.16667	2.71416	4.83333	3.48807
2700	Woman	3.19	1.56	4.77	1.97	3.57143	1.90238	6	1.63299
7165	BathRoom	6.09	1.54	3.5	2.22	6.6	1.83787	4.2	2.78089
7184	AbstractArt	4.84	1.02	3.66	1.89	4.33333	1.73205	3.33333	1.87083
2211	Man	5.19	1.69	4.05	2.07	5.45455	1.96792	4.54545	2.25227
2039	Woman	3.65	1.44	3.46	1.94	5.375	2.50357	3.25	2.05287
7365	Meat	5.2	1.57	4.13	1.93	5.5	1.77951	4.2	2.93636
9031	Mud	3.01	1.59	4.82	1.92	1.66667	1.1547	5.33333	2.51661
2513	Woman	5.8	1.29	3.29	1.67	6.77778	1.20185	4.11111	2.14735
2694	Police	3.55	1.72	5.05	2.16	2.83333	1.7224	5.33333	2.16025
2387	Kids	7.12	1.58	3.97	2.18	7	2	4.4	2.96648
4623	Romance	7.13	1.8	5.44	2.23	6.11111	2.36878	6	2.5
5120	PineNeedles	4.39	1.34	3.07	2.12	3.5	1.30931	3.625	1.68502
4290	EroticFemale	7.61	2.56	7.2	2.63	6.3	3.19896	5.6	3.13404
5300	Galaxy	6.91	1.8	4.36	2.62	7.42857	1.08941	5.85714	1.9945
6220	BoysW/Guns	3.1	1.91	5.89	2.43	3	1.4771	5.5	1.5667
8060	Boxer	5.36	2.23	5.31	1.99	5.83333	2.92689	5.5	2.07364
9596	Injection	3.65	1.68	5.13	2.32	3.77778	1.20185	3.77778	1.92209
9909	BurningCar	2.78	1.45	5.98	2.04	2.4	1.26491	5.9	2.28279
9291	Garbage	2.93	1.19	4.38	2.05	2.66667	1.41421	4.33333	2.12132
2037	Woman	6.42	1.24	3.35	2.04	6.36364	1.80404	4.18182	2.27236
4503	EroticMale	6	1.52	4.93	2.35	6.7	1.56702	4.6	2.45855
2034	Cheerleaders	5.9	1.63	4.93	2.21	8	1.5	7.22222	2.58736
5720	Farmland	6.31	1.6	2.79	2.2	7.125	1.24642	5	2.13809
2304	Girl	7.22	1.31	3.63	2.15	8	1.41421	4	1.41421
4641	Romance	7.2	1.59	5.43	2.1	7.57143	1.81265	4.14286	2.47848
2010	Adult	6.25	1.84	3.32	2.07	7.2	1.47573	3.2	2.25093
7513	Crochet	5.45	1.4	3.47	2.02	6.91667	1.24011	3.41667	1.83196
6022	Assault	2.14	1.55	6.09	2.47	1.6	0.547723	6	2.12132
5700	Mountains	7.61	1.46	5.68	2.33	6	2.38048	4.14286	2.4103
5001	Sunflower	7.16	1.56	3.79	2.34	7.6	1.14018	4.6	2.30217
7560	Freeway	4.47	1.65	5.24	2.03	5.83333	2.03753	4.5	1.62369
5450	Liftoff	7.01	1.6	5.84	2.4	6.33333	1.50555	5.33333	2.58199
2715	Smoking	3.28	1.95	4.35	2.27	3.53846	1.6641	4.92308	1.5525
8178	Cliffdiver	6.5	2	6.82	2.33	4.625	2.55999	6.75	1.75255
2020	Adult	5.68	1.99	3.34	1.89	6.77778	1.48137	5.44444	1.94365
1812	Elephants	6.83	1.33	3.6	2.11	7.4	1.95505	4.7	2.54078
4643	EroticCouple	6.84	1.54	6.01	2	6.5	0.92582	5.625	1.59799
9630	Bomb	2.96	1.72	6.06	2.22	3.33333	1.96638	6.16667	1.7224
8600	Mascot	6.38	1.61	4.26	2.24	7	1.82574	4.71429	2.21467
5270	Nature	7.26	1.57	5.49	2.54	4.5	3.41565	3.75	3.0957
7023	Garbage	3.8	1.71	4.17	2.13	3.57143	1.51186	3.71429	2.49762
9403	Soldiers	3.51	1.69	5.62	1.87	3	1.05409	6.2	1.98886
9331	HomelessMan	2.87	1.28	3.85	2	4.28571	1.77281	3.78571	1.42389
7595	Traffic	4.55	1.46	3.77	2.22	5.1	0.994429	4.2	1.8738
7080	Fork	5.27	1.09	2.32	1.84	5.25	0.707107	2.75	1.66905
9600	Ship	2.48	1.62	6.46	2.31	2.16667	1.16905	5.5	2.88097
1022	Snake	4.26	2.04	6.02	1.97	4	1.84391	6.36364	1.74773
7509	Paintbrush	6.03	1.35	3.43	2.02	6.625	1.18773	5.75	2.18763
6241	Gun	3.42	1.52	4.54	2.35	2.7	1.82878	6.9	1.72884
4610	Romance	7.29	1.74	5.1	2.29	7.625	1.30247	4.75	3.28416
5781	Lake	7.13	1.49	3.82	2.37	7.28571	1.48989	4.92857	2.7586
9912	Firefighter	3.46	1.76	4.68	2.31	3	1.80278	4.44444	2.29734
4533	AttractiveMan	6.22	2.24	5.01	2.47	6.375	1.06066	5.75	1.16496
9594	Injection	3.76	1.7	5.17	2.17	5.4	1.51658	4.4	2.19089
4534	MaleDancer	5.7	1.68	4.16	2.37	5.66667	1.8619	3.16667	1.94079
7460	FrenchFries	6.81	2.08	5.12	2.49	6.15385	2.47811	4.84615	2.70327
4680	EroticCouple	7.25	1.83	6.02	2.27	6.57143	1.27242	6.71429	1.60357
3068	Mutilation	1.8	1.56	6.77	2.49	1	0	5.4	4.03733
7248	AbstractArt	5.22	1.07	4.22	2.11	5.71429	0.755929	5	1.63299
4664.2	Attack	2.79	1.77	6.13	2.29	2.4	2.319	5.7	2.94581
7006	Bowl	4.88	0.99	2.33	1.67	4.6	0.843274	2.6	1.89737
3400	SeveredHand	2.35	1.9	6.91	2.22	1.2	0.447214	5	3.53553
6800	Gun	4.01	2.06	4.87	2.57	3.33333	1.87083	6.11111	1.53659
9010	BarbedWire	3.94	1.7	4.14	2.05	3.66667	2.51661	5.66667	2.88675
7461	FrenchFries	5.8	2.28	5.2	2.27	5.85714	2.0702	4.35714	2.84489
7187	AbstractArt	5.07	1.02	2.3	1.75	5.42857	0.534522	3.57143	1.90238
7150	Umbrella	4.72	1	2.61	1.76	5.33333	1.30268	3.5	1.5667
1313	Frog	5.65	1.47	4.39	2.03	4.42857	2.22539	4.85714	2.4103
7136	CarBoot	3.47	1.7	5.01	2.17	3.57143	2.1492	6	1.91485
3001	HeadlessBody	1.62	1.14	6.64	2.54	1.4	0.516398	6.1	3.44642
9926	Flood	3.85	1.59	4.83	1.95	2.85714	1.34519	4.57143	2.76026
8496	WaterSlide	7.58	1.63	5.79	2.26	7.875	1.3562	5.5	3.25137
9635.2	Fire	4.38	1.65	4.62	2.23	3	1.87083	6.4	2.88097
2518	Quilting	5.67	1.66	3.31	1.88	6.5	1.30931	3	2.26779
7077	Stove	5.12	1.46	4.61	2.06	4	1.63299	4.57143	2.63674
4677	EroticCouple	6.58	1.65	6.19	2.08	5.9	2.13177	5.3	2.35938
3103	Injury	2.07	1.27	6.06	2.3	1.54545	1.29334	4.81818	3.42982
5820	Mountains	7.33	1.73	4.61	2.59	6.66667	2.23607	3.55556	2.83333
6900	Aircraft	4.76	2.06	5.64	2.22	5.22222	1.39443	5.22222	2.43812
9470	Ruins	3.05	1.51	5.05	1.98	1.75	0.957427	7.5	1.73205
1220	Spider	3.47	1.82	5.57	2.34	2.55556	0.726483	5.88889	1.90029
7547	Bridge	5.21	0.96	3.18	2.01	6.125	1.88509	4	2.44949
2351	NursingBaby	5.49	2.04	4.74	2.05	5.57143	1.13389	4	2.16025
9210	Rain	4.53	1.82	3.08	2.13	5.8	1.92354	4	2.34521
6311	DistressedFem	2.58	1.56	4.95	2.27	2.2	1.39841	5.2	3.04777
4233	Prostitute	4.56	1.86	3.96	2.15	7.3	1.25167	5.9	2.18327
7507	Painting	6.25	1.37	3.54	1.95	7.85714	1.21499	4.57143	2.22539
2389	Teens	6.61	1.69	5.63	2	6.22222	1.48137	4.11111	1.83333
7207	Beads	5.15	1.46	3.57	2.25	5.71429	1.60357	2.28571	1.70434
1610	Rabbit	7.69	1.34	3.98	2.4	7.6	1.07497	6.1	2.68535
2489	Musician	5.66	1.44	3.8	1.93	7.28571	1.70434	4.57143	2.43975
2160	Father	7.58	1.69	5.16	2.18	7.28571	1.49603	5.28571	3.25137
7390	IceCream	6.84	1.73	4.56	2.28	7.33333	1.36626	4.16667	2.78687
7013	Lightbulb	4.2	1.35	4.11	2.02	3.45455	1.21356	4.18182	2.35874
2750	Bum	2.56	1.32	4.31	1.81	2.75	1.25831	4.75	3.30404
2279	Braces	4.71	1.55	3.74	1.83	5.11111	2.02759	3.33333	1.93649
7472	Grapes	6.25	1.84	4	2.37	7.625	1.30247	4.5	3.33809
7043	Drill	5.17	1.26	3.68	2.09	4.92857	1.89997	4.28571	2.36736
7018	Screw	4.81	0.88	3.91	1.97	4	1.92725	3.625	2.82527
4536	AttractiveMan	6.01	1.49	3.95	2.3	5.72727	1.3484	3.90909	2.3002
9325	Vomit	1.89	1.23	6.01	2.54	1.73333	1.0328	5.6	2.47271
5660	Mountains	7.27	1.59	5.07	2.62	7	1.41421	4.16667	2.99444
9425	Assault	2.67	1.44	5.92	2.13	1.8	0.788811	6.6	2.59058
1810	Hippo	6.52	1.49	4.45	2.11	5.44444	2.12786	4.22222	2.16667
1650	Jaguar	6.65	2.25	6.23	1.99	5.27273	2.41209	5.63636	2.15744
7501	City	6.85	1.7	5.63	2.27	7.875	1.24642	5.5	3.11677
2312	Mother	3.71	1.64	4.02	1.66	4.28571	1.79947	3.57143	1.90238
9902	CarAccident	2.33	1.38	6	2.15	1.90909	1.22103	5.81818	2.82199
7492	Ferry	7.41	1.68	4.91	2.46	7.5	1.3817	3.66667	2.74138
9592	Injection	3.34	1.75	5.23	2.09	3.66667	1.0328	4	2
7242	Building	5.28	1.45	3.83	2.06	4.66667	1.50555	3.66667	2.06559
1620	Antelope	7.37	1.56	3.54	2.34	6.5	0.755929	3.125	1.88509
1931	Shark	4	2.28	6.8	2.02	5.25	2.25198	6.25	1.28174
1910	Grouper	6.71	1.8	3.29	2.29	6.5	1.60528	3.57143	2.59331
8467	Runners	6.35	1.44	5.12	2.36	6.71429	0.95119	5.57143	1.27242
3310	Incubator	4.37	2.54	5.43	2	2.53846	1.85362	5.53846	2.56955
4612	Couple	6.82	1.67	5.06	1.98	7.11111	1.05409	4.44444	2.4037
1750	Bunnies	8.28	1.07	4.1	2.31	6.88889	1.53659	4	2.06155
9046	Family	3.32	1.49	4.31	1.99	4.66667	1.50555	4	0
6410	AimedGun	3.49	2.07	5.89	2.28	3.1	1.19722	6.2	1.31656
3000	Mutilation	1.59	1.35	7.34	2.27	1.2	0.421637	6.2	3.01109
1270	Roach	3.68	1.85	4.77	2.44	3.11111	0.781736	4.44444	2.18581
4608	EroticCouple	7.07	1.66	6.47	1.96	6.625	1.18773	6.375	2.44584
3301	InjuredChild	1.8	1.28	5.21	2.26	1.875	0.64087	5.75	2.81577
3215	BurnVictim	2.51	1.32	5.44	2.16	2.125	0.834523	3.875	2.85044
7217	ClothesRack	4.82	0.99	2.43	1.64	5.5	1.50923	3.1	2.13177
4681	EroticCouple	6.69	1.82	6.68	1.7	7	1.48324	6.72727	1.42063
4490	EroticMale	6.27	1.95	6.06	2.42	4.22222	2.33333	3.88889	2.47207
6242	Gang	2.69	1.59	5.43	2.36	3.16667	1.16905	5.16667	1.7224
5531	Mushroom	5.15	1.45	3.69	2.11	4.09091	1.70027	3.72727	2.00454
1460	Kitten	8.21	1.21	4.31	2.63	8.2	0.447214	3.2	1.78885
2344	Children	6.72	1.89	4.71	2.04	7.25	0.886405	4.125	2.23207
9395	Dishes	3.21	1.32	4.22	2.04	3.75	1.42223	3.75	1.71226
5731	Flowers	5.39	1.58	2.74	1.95	6.75	1.48805	3	1.85164
8032	IceSkater	6.38	1.57	4.19	2.08	6.88889	1.2693	5	2.34521
1726	Tiger	4.79	2.1	6.23	2.19	4.66667	1.21106	5.66667	1.75119
8208	Surfer	6.79	1.48	5.17	2.23	5.9	1.85293	6.3	2.31181
2752	Alcoholic	4.07	1.84	4.3	1.94	3	2.16025	4.75	2.87228
7340	IceCream	6.68	1.63	3.69	2.58	7.92308	1.03775	5.53846	3.12558
1302	Dog	4.21	1.78	6	1.87	2.875	1.12599	5.75	2.86606
4603	Romance	7.1	1.58	4.89	2.26	7.14286	1.06904	4.85714	2.0354
8230	Boxer	2.95	1.88	5.91	2.15	2.08333	0.996205	5.16667	2.4433
2660	Baby	7.75	1.48	4.44	2.41	6.71429	1.60357	4.42857	2.37045
5199	Garden	6.93	1.91	4.7	2.52	7.7	0.674949	5.3	3.0203
2342	Children	6.2	1.55	4.06	2.02	6.5	1.08012	3.4	2.06559
7280	Wines	7.2	1.8	4.46	2.38	7.5	2.12132	4.5	2.12132
7044	Scale	4.69	1.4	3.94	2.17	5.375	0.916125	4.125	1.72689
5831	Seagulls	7.63	1.15	4.43	2.49	7.42857	1.13389	4.42857	2.22539
9041	ScaredChild	2.98	1.58	4.64	2.26	3.55556	2.06828	5.55556	1.66667
7482	Lamb	6.36	1.77	4.81	2.24	6.76923	1.30089	4.76923	1.64083
1600	Horse	7.37	1.56	4.05	2.37	5.55556	2.55495	3.33333	1.93649
3212	Surgery	2.79	1.67	6.57	1.99	3.28571	1.88982	3.85714	2.73426
2038	NeuWoman	5.09	1.35	2.94	1.93	5.75	0.707107	3.875	1.64208
1617	Mole	4.23	1.68	5.34	2.41	3.83333	2.04124	6.66667	1.0328
6314	Attack	4.09	1.51	4.6	2.31	4	1.65831	4.55556	2.00693
4668	EroticCouple	6.67	1.69	7.13	1.62	7.33333	1.43548	7.75	1.05529
2301	KidCry	2.78	1.38	4.57	1.96	2.46154	1.1266	4.38462	1.85016
4683	EroticCouple	6.17	2.07	6.62	1.79	7.45455	2.0181	7.90909	1.30035
8465	Runner	5.96	1.49	3.93	2.34	7.3	1.1595	5.3	2.49666
2446	Boots	4.7	1.04	3.79	1.88	4.11111	1.45297	3.88889	1.83333
2222	BoysReading	7.11	1.54	4.08	2.15	6.08333	1.88092	4.41667	2.06522
2530	Couple	7.8	1.55	3.99	2.11	7.54545	1.03573	5.72727	2.41209
4598	Couple	6.33	2.76	5.53	2.39	7.16667	0.752773	5.16667	2.48328
4651	EroticCouple	6.32	2.18	6.34	2.05	6.63636	1.85864	6.72727	2.4532
7195	Teeth	6.02	1.65	4.54	2.03	5.5	2.0702	5.5	1.92725
7650	City	6.62	1.91	6.15	2.24	5.83333	2.58785	4	2.52262
5814	Mountain	7.15	1.54	4.82	2.4	7.6	1.14018	5	2.91548
1525	AttackDog	3.09	1.72	6.51	2.25	2.83333	0.408248	6.33333	1.21106
9341	Pollution	3.38	1.89	4.5	2.1	2.75	1.25831	6.5	2.08167
7495	Store	5.9	1.6	3.82	2.33	6.375	1.30247	3.375	2.26385
6243	AimedGun	2.33	1.49	5.99	2.23	3.3	1.70294	6.3	1.70294
2795	Boy	3.92	1.77	4.7	2	4.25	1.25831	3.75	1.70783
6832	Police	4.02	1.64	5.51	1.73	3.5	1.17851	4.2	1.81353
2300	AttractiveFem	7.04	1.35	5.55	2.04	6.85714	1.06904	5	2.3094
7040	DustPan	4.69	1.09	2.69	1.93	3.71429	1.38013	2.71429	1.60357
2512	Man	4.86	0.84	3.46	1.75	5.16667	1.94079	4.16667	1.7224
8492	Rollercoaster	7.21	2.26	7.31	1.64	6.66667	1.36626	6.83333	1.47196
1303	Dog	4.68	2.11	5.7	2.04	5.25	1.05529	4.66667	1.82574
2260	NeutBaby	8.06	1.42	4.26	2.44	8.375	0.744024	4.25	2.96407
7003	Disk	5	1.22	3.07	1.98	5.36364	1.02691	3.27273	2.24013
7179	Rug	5.06	1.05	2.88	1.97	5.5	1.04881	3.66667	2.06559
8050	Rower	6.24	1.49	4.31	2.12	5.25	1.0351	5.375	2.26385
2025	Woman	5.78	1.26	4.3	2.16	6.27273	1.27208	5.63636	1.85864
8325	RaceCars	5.63	1.5	4.47	2.19	5.875	1.24642	5.75	2.05287
9185	DeadDog	1.97	1.16	5.65	2.35	1.58333	0.900337	4.25	2.98861
2398	Boat	7.48	1.32	4.74	2.11	7.66667	1.22474	4.88889	2.42097
8186	Skysurfer	7.01	1.57	6.84	2.01	5.8	1.64317	6.8	0.83666
4531	EroticMale	5.81	1.94	4.28	2.76	4.85714	2.19306	4.42857	2.37045
9045	NativeFem	3.75	1.67	3.89	2.16	4	2.08167	6.28571	0.95119
1942	Turtles	6.26	1.76	4.01	2.05	6.44444	1.33333	4.44444	2.06828
4250	AttractiveFem	6.79	2.05	5.16	2.76	7.28571	0.95119	4.42857	2.43975
7490	Window	5.52	1.41	2.42	2.23	5.76923	1.42325	2.53846	1.56074
7620	Jet	5.78	1.72	4.92	2.11	6.11111	1.2693	4.22222	1.7873
7480	Pasta	7.08	1.62	4.55	2.42	6.625	1.68502	3.875	1.64208
5628	Mountains	6.51	1.95	5.46	2.09	6.58333	1.31137	5.33333	2.38683
4572	AttractiveMan	6.15	2.06	4.8	2.57	6.3	1.70294	4.4	2.41293
2314	Binoculars	7.55	1.24	4	2.01	6.7	1.76698	4.8	1.93218
5202	Garden	7.25	1.44	3.73	2.22	7.71429	1.49603	5.42857	2.57275
2080	Babies	8.09	1.47	4.7	2.59	6.75	1.61245	5.125	2.41868
2791	Balloons	6.64	1.7	3.83	2.09	7.375	1.50594	5.125	2.6959
8485	Fire	2.73	1.62	6.46	2.1	2.25	1.16496	4.625	3.06769
4574	AttractiveMan	6.62	1.62	4.25	2.29	6.625	1.06066	4.625	2.72226
5829	Sunset	7.65	1.42	4.68	2.45	6.8	2.04939	6.4	2.60768
7192	Vase	5.77	1.33	3.58	2.01	7.2	1.39841	4.4	2.83627
7200	Brownie	7.63	1.74	4.87	2.59	7.22222	1.30171	5.77778	2.04803
5631	Mountains	7.29	1.34	3.86	2.64	6.75	1.0351	4.125	2.58775
6300	Knife	2.59	1.66	6.61	1.97	2.6	1.51658	6.8	1.48324
9180	Seal	2.99	1.61	5.02	2.09	3.42857	1.27242	3	1.1547
5973	Tornado	3.51	1.83	5.78	2.27	4.125	1.12599	4.875	2.23207
9184	InjuredDog	2.47	1.52	5.75	2.43	3.81818	2.08893	5.09091	1.97254
9427	Assault	2.89	1.47	5.5	2.09	2.46154	1.71345	6.30769	2.52932
2210	NeutFace	4.7	0.93	3.08	1.76	5.16667	0.408248	4.83333	0.983192
7037	Trains	4.81	1.12	3.71	2.08	4.75	1.58114	3.375	2.77424
2900	CryingBoy	2.45	1.42	5.09	2.15	2.66667	0.866025	4.22222	1.71594
6940	Tank	3.53	2.07	5.35	2.02	3.44444	1.50923	6.22222	1.92209
3160	EyeDisease	2.63	1.23	5.35	1.79	2.8	1.30384	5.8	2.38747
6360	Attack	2.23	1.73	6.33	2.51	2.5	1.41421	4.75	2.81577
3140	DeadBody	1.83	1.17	6.36	1.97	1.2	0.421637	6.7	2.62679
7058	Dice	5.29	1.38	3.98	2.17	5.57143	0.786796	3.71429	2.28869
8158	Hiker	6.53	1.66	6.49	2.05	5.5	1.51658	6.33333	2.33809
3191	BatteredFem	1.95	1.22	5.95	2.17	2.16667	0.983192	4	1.67332
8231	Boxer	3.77	1.83	5.24	1.84	2.57143	1.27242	5	1.82574
1040	Snake	3.99	2.24	6.25	2.13	3.28571	1.49603	5.42857	1.98806
1630	Fawn	7.26	1.48	4.45	2.45	7.57143	1.51186	3	2.3094
2514	Woman	5.19	1.09	3.5	1.81	4.61538	0.960769	2.92308	1.65638
2331	Chef	7.24	1.72	4.3	2.38	7.33333	1.37069	4.75	2.80016
7283	Fruit	5.5	1.84	3.81	2.01	6.16667	2.85774	3.83333	3.0605
9008	Needle	3.47	1.85	4.45	2.1	2.81818	1.4013	5.18182	2.27236
2900.1	CryingBoy	2.56	1.41	4.61	2.07	2.5	1.3784	3.33333	1.50555
2110	AngryFace	3.71	1.82	4.53	2.25	3.6	1.3499	4.8	2.34758
7170	LightBulb	5.14	1.28	3.21	2.05	5.4	0.547723	2	2.23607
1205	Spider	3.65	1.76	5.79	2.18	4.28571	2.13809	4.57143	2.57275
9440	Skulls	3.67	1.86	4.55	2.02	2.07692	1.11516	3.84615	2.73393
4232	EroticFemale	5.95	2.53	6.28	2.31	6.75	2.0505	6.83333	1.19342
9417	Ticket	3.16	1.48	4.83	2.24	5.8	1.92354	3.2	1.92354
9300	Dirty	2.26	1.76	6	2.41	1.90909	1.22103	3.09091	2.50817
7052	Clothespins	5.33	1.32	3.01	2.02	5.33333	0.516398	3.5	1.64317
5510	Mushroom	5.15	1.43	2.82	2.18	5.7	1.1595	3.7	1.88856
8121	Athlete	4.63	1.54	4.14	2.1	4	1.1547	4.1	1.52388
1660	Gorilla	6.49	1.89	4.57	2.39	6.28571	1.49603	6.14286	0.899735
9400	Soldier	2.5	1.61	5.99	2.15	1.8	1.78885	7.8	1.78885
2358	Family	6.56	1.7	3.73	2.04	7.14286	1.67616	4.71429	1.79947
2032	Makeup	5.58	1.24	4	2.12	6.7	1.41814	5.6	2.1187
8312	Golf	5.37	1.41	3.32	2.06	6.2	0.83666	3.6	2.07364
9410	Soldier	1.51	1.15	7.07	2.06	2	1.67332	5.66667	2.65832
1463	Kittens	7.45	1.76	4.79	2.19	6.5	1.19523	4.125	2.23207
4658	EroticCouple	6.62	1.89	6.47	2.14	8	1.73205	6	3.16228
7235	Chair	4.96	1.18	2.83	2	5.22222	0.833333	3.55556	2.24227
4460	EroticMale	5.6	1.61	4.94	2.09	5	2.20389	5.125	2.16712
7211	Clock	4.81	1.78	4.2	2.4	5.6	1.94936	4.4	1.51658
7016	Razor	4.76	1.08	3.4	1.71	4.57143	0.9759	2.85714	2.0354
7059	Keyring	4.93	0.81	2.73	1.88	4.83333	1.11464	4.08333	2.02073
7350	Pizza	7.1	1.98	4.97	2.44	5.83333	2.56255	4.5	1.51658
2500	Man	6.16	1.54	3.61	1.91	6	1.78885	3.83333	1.16905
4601	Romance	6.82	1.22	5.08	2.01	6.55556	1.23603	5.33333	2.23607
2560	Picnic	6.34	1.53	3.49	2.07	6.14286	1.06904	4.71429	1.79947
2811	Gun	2.17	1.38	6.9	2.22	2.57143	1.51186	6.14286	2.34013
7920	CarCrash	4.51	1.4	3.87	2.15	4.375	1.84681	3.75	1.83225
5825	Sea	8.03	1.18	5.46	2.72	7	1.82574	5	2.94392
7140	Bus	5.5	1.42	2.92	2.38	5.6	0.894427	3.8	1.92354
2506	Woman	5.67	1.23	3.5	1.94	5.90909	1.13618	4.54545	2.25227
1510	Dog	7.01	2.07	4.28	2.47	5.875	1.24642	3.25	1.38873
7180	NeonBuilding	4.73	1.31	3.43	1.95	5.11111	0.927961	3.44444	1.66667
5726	Grain	6.23	1.6	2.84	2.04	6.44444	1.33333	4.44444	2.18581
3064	Mutilation	1.45	0.97	6.41	2.62	1.57143	1.51186	3.71429	3.59232
5030	Flower	6.51	1.73	2.74	2.13	6.625	2.6152	4.875	2.6959
7521	Hospital	3.92	1.61	4.38	2.1	4.1	1.1005	4.4	1.17379
6830	Guns	2.82	1.81	6.21	2.23	3.125	1.95941	5.125	2.90012
9922	Fire	2.78	1.32	5.21	2.03	3	1.18322	4.81818	2.0405
8191	IceClimber	6.07	1.73	6.19	2.17	5.88889	2.02759	5.77778	2.72845
1450	Gannet	6.37	1.62	2.83	1.87	7.55556	1.33333	3	2.12132
3550.2	Coach	4.92	1.62	5.13	2.24	4.1	0.994429	4.5	1.64992
7282	Cake	6.72	1.48	4.77	2.08	6.78571	1.57766	4.14286	2.445
3102	BurnVictim	1.4	1.14	6.58	2.69	1	0	8.33333	1.1547
5665	Building	6.15	1.44	4.02	1.97	6.28571	1.97605	4.14286	2.0354
4500	AttractiveMan	5.7	2.12	3.68	2.42	5.5	0.57735	4	2.16025
2681	Police	4.04	1.6	4.97	2.26	5	2.16025	5.85714	1.34519
1090	Snake	3.7	1.9	5.88	2.15	3.33333	1.41421	5.11111	2.89156
6190	Aimedgun	3.57	1.84	5.64	2.03	3.25	2.06155	4	2.44949
2394	Medicalworker	5.76	1.74	3.89	2.26	5.14286	1.21499	4	1.29099
8130	PoleVaulter	6.58	1.34	5.49	2.07	6	1.29099	4.28571	2.42997
7036	Shipyard	4.88	1.08	3.32	2.04	5.28571	1.13873	3.64286	1.90575
2511	Woman	6.21	1.62	3.41	1.96	6.16667	1.32916	3.16667	1.47196
3360	Fetus	3.78	2.09	5.39	2.12	4.75	1.5	4.5	2.88675
2702	BingeEating	5.21	1.61	3.92	2.34	6	1.06904	4	1.19523
1419	Birds	6.54	1.45	3.48	1.95	6.3	2.16282	3.7	2.16282
8330	Winner	6.65	1.39	4.06	2.28	7.41667	0.792961	4.58333	2.23437
7705	Cabinet	4.77	1.02	2.65	1.88	5	0.471405	3.1	1.79196
2722	Jail	3.47	1.65	3.52	2.05	4.5	1.91485	3.75	0.957427
6250	AimedGun	2.83	1.79	6.54	2.61	2	0.866025	6.88889	2.26078
9830	Cigarettes	2.54	1.75	4.86	2.63	3.41667	1.67649	4.66667	2.57023
7291	Chicken	6.35	1.91	4.81	2.38	6.44444	1.74005	5.66667	1.87083
7182	Checkerboard	5.16	1.31	4.02	2.12	5.5	1.84089	4.8	1.61933
1645	Wolf	4.99	1.64	5.14	1.99	4	1.63299	3.85714	1.57359
4604	EroticCouple	5.98	1.76	6.09	1.87	7.7	1.25167	7	2.35702
1201	Spider	3.55	1.88	6.36	2.11	3	2.12132	6.2	2.28035
4672	EroticCouple	6	2.04	6.29	2.37	6.16667	1.47196	6.5	0.83666
4693	EroticCouple	6.16	1.91	6.57	1.9	7.66667	1.0328	4.33333	3.14113
2655	Child	6.88	2.09	4.57	2.19	7.4	1.14018	7	1.22474
8034	Skier	7.06	1.53	6.3	2.16	6	1.26491	6	1.26491
5971	Tornado	3.49	1.87	6.65	2.02	3.14286	1.46385	5	3
1811	Monkeys	7.62	1.59	5.12	2.25	6.5	0.57735	4.25	2.06155
7038	Shoes	4.82	1.2	3.01	1.96	4.66667	1.32288	3.77778	1.7873
2442	DryingHair	6.17	1.4	4.04	1.89	5.8	0.83666	3.8	1.64317
2870	Teenager	5.31	1.41	3.01	1.72	5.75	1.21543	4	1.7581
9160	Soldier	3.23	1.64	5.87	1.93	2.77778	2.10819	6.11111	2.31541
2493	NeutralMale	4.82	1.27	3.34	2.1	5.2	1.48324	4.2	2.16795
4606	Romance	6.55	1.62	5.11	2.15	6.5	2.61861	4.75	2.76457
2457	CryingBoy	3.2	1.51	4.94	2.01	2.7	2.40601	4.8	2.74064
7496	Street	5.92	1.66	4.84	1.99	5.7	1.1595	4.1	2.079
2480	ElderlyMan	4.77	1.64	2.66	1.78	5.5	1.83402	3.41667	1.62135
9571	Cat	1.96	1.5	5.64	2.5	2.1	1.44914	6.2	2.52982
9832	Cigarettes	2.94	1.58	4.46	2.06	3	1.91485	4.57143	1.98806
9500	Porpoises	2.42	1.73	5.82	2.29	2.8	2.48998	3.6	3.1305
2299	Family	7.27	1.53	3.95	2.22	7.88889	1.2693	4	2.17945
7061	Puzzle	5.4	1.4	3.66	1.92	5.6	0.843274	3.8	2.48551
9623	Fire	3.04	1.51	6.05	1.88	2	1.1547	4.7	3.093
8180	CliffDivers	7.12	1.88	6.59	2.12	7.375	1.40789	6.25	1.98206
7380	RoachOnPizza	2.46	1.42	5.88	2.44	1.58333	0.668558	5.91667	2.60971
7021	Whistle	5.21	1.22	4.17	2.22	5.375	0.517549	3.25	1.66905
9620	Shipwreck	2.7	1.64	6.11	2.1	3.42857	2.22539	5.85714	2.1157
7470	Pancakes	7.08	1.6	4.64	2.26	6.27273	1.73729	3.81818	1.83402
7440	Cookout	6.32	1.61	4.7	1.96	6.8	1.64317	4.4	2.88097
4005	EroticFemale	5.43	2.08	5.02	2	5	2.26078	5.2	2.34758
8161	HangGlider	6.71	1.64	6.09	2.24	5	1.67332	4.83333	2.48328
5760	Nature	8.05	1.23	3.22	2.39	8	1.73205	6	2.64575
2399	Woman	3.69	1.4	3.93	2.01	2.64286	1.00821	3.5	2.02864
9411	Boy	4.63	1.58	5.37	1.97	3.375	1.68502	5.875	2.79987
1050	Snake	3.46	2.15	6.87	1.68	3	1.33333	7.1	0.994429
8021	Skier	6.79	1.44	5.67	2.37	6.375	1.50594	6.5	2.77746
4664	EroticCouple	6.61	2.23	6.72	2.08	7.2	1.85934	7	2.10442
8531	SportCar	7.03	1.5	5.41	2.15	7	1.54919	3.83333	1.32916
1120	Snake	3.79	1.93	6.93	1.68	3.4	1.81659	5.2	2.58844
7489	Ferrry	6.54	1.61	4.49	2.22	7.3	1.1595	5.1	1.91195
3300	DisabledChild	2.74	1.56	4.55	2.06	3	0.816497	5.5	1.73205
2115	PiercedFace	3.83	1.7	4.98	2	4.875	0.834523	4.75	1.90863
2840	Chess	4.91	1.52	2.43	1.82	4.875	0.991031	4.125	1.80772
2630	Male	6.35	1.92	3.92	2.53	5.6	1.77639	4	2.16025
4550	EroticMale	4.95	2.31	5	2.66	3.6	0.547723	3.4	3.36155
8211	Sailboat	5.76	1.89	5.36	2.35	6.5625	1.59034	5.75	2.59487
9480	Skull	3.51	2.08	5.57	1.87	2	0.755929	3.375	1.99553
6250.2	IceCream	6.32	1.7	5.13	2.06	5.8	1.64317	6.2	1.30384
1710	Puppies	8.34	1.12	5.41	2.34	7.375	0.744024	5.25	1.48805
3022	Scream	3.7	1.91	5.88	2.08	4.54545	1.75292	5.54545	2.06706
9421	Soldier	2.21	1.45	5.04	2.15	2.36364	1.91169	5.81818	2.31595
3017	Mutilation	2.45	1.35	5.34	2.39	2	1.24722	3.8	2.39444
8190	Skier	8.1	1.39	6.28	2.57	7.66667	1.1547	6	3
4669	EroticCouple	5.97	2.13	6.11	2.42	6.57143	0.534522	4.71429	0.95119
2071	Baby	7.86	1.32	5	2.34	7.42857	2.50713	5.42857	2.63674
7546	Bridge	5.4	1.13	3.72	2.16	5.25	1.71226	5	2.55841
3550.1	PlaneCrash	2.35	1.39	6.29	1.96	1.5	0.547723	3.66667	3.4448
1932	Shark	3.85	2.11	6.47	2.2	2.3	1.25167	6.5	2.67706
7285	Tomatoes	5.67	1.6	3.83	2.11	6.5	0.755929	4.875	1.95941
7205	Scarves	5.56	1.39	2.93	2.16	5.61538	0.650444	3.61538	1.98068
4090	Bikini	6.17	1.79	5.39	2.31	6.5	1.19523	5.375	2.06588
2165	Father	7.63	1.48	4.55	2.55	6.71429	1.70434	5.14286	2.4103
6415	DeadTiger	2.21	1.51	6.2	2.31	1.625	0.744024	3.875	2.85044
2770	Mask	4.37	1.69	5.11	2.05	2.85714	1.34519	4.14286	2.54484
1590	Horse	7.24	1.45	4.8	2.1	7	1.11803	5.55556	1.66667
2209	Bride	7.64	1.46	5.59	2.37	6.83333	0.983192	6.16667	1.47196
3170	BabyTumor	1.46	1.01	7.21	1.99	1.6	0.894427	4.4	3.57771
8179	Bungee	6.48	2.18	6.99	2.35	6.5	1.77281	6.75	1.38873
2981	DeerHead	2.76	1.94	5.97	2.12	1.83333	1.52753	6.33333	2.70801
2375.2	AttractiveFem	6.34	1.54	4.3	2.29	6.9	1.52388	5.8	2.48551
7570	Skyline	6.97	1.69	5.54	2.34	4.7	2.05751	5.6	1.89737
5990	Sky	6.54	1.78	4.44	2.43	5.42857	1.51186	4.57143	1.98806
5594	Sky	7.39	1.45	4.15	2.76	6.125	1.80772	4.75	2.25198
7300	Peanuts	5.64	1.22	3.25	1.97	5.28571	0.95119	2.71429	2.36039
4520	EroticMale	6.16	1.54	4.8	2.25	4.63636	2.11058	4	2.60768
9901	CarAccident	2.27	1.25	5.7	2.22	2	1.24722	6.8	2.61619
7234	IroningBoard	4.23	1.58	2.96	1.9	4.22222	1.20185	3.66667	1.80278
2590	ElderlyWoman	3.26	1.92	3.93	1.94	4.83333	2.12489	3.83333	2.24958
4616	Romance	6.86	1.52	4.43	2.07	7.16667	0.752773	6.16667	1.16905
7137	CarDamage	4.3	1.44	4.81	1.95	4.54545	1.63485	4.36364	1.9633
1230	Spider	4.61	1.74	4.03	2.41	4.83333	1.83485	4.5	1.76068
1333	Parrots	6.11	1.5	3.17	1.97	6.3	2.00278	3.9	1.96921
9424	Bomb	2.87	1.62	5.78	2.12	2.44444	1.13039	6.66667	2
7290	Fish	4.37	1.54	3.87	2.07	4.5	2.32993	3.25	2.12132
4676	EroticCouple	6.81	1.67	6.07	2.22	6.54545	1.96792	6.18182	1.83402
1301	Dog	3.7	1.66	5.77	2.18	3.9	1.79196	5.3	2.62679
6610	Gun	3.6	1.79	5.06	2.39	3.27273	1.27208	3.81818	1.77866
7512	Chess	5.38	1.22	3.72	2.07	6	2.16025	3.71429	1.97605
6213	Terrorist	2.91	1.52	5.86	2.06	2.6	1.81659	4.2	2.58844
2030	Woman	6.71	1.73	4.54	2.37	7	1.1547	5	3.10913
7020	Fan	4.97	1.04	2.17	1.71	4.25	1.75255	3.125	1.80772
9920	CarAccident	2.5	1.52	5.76	1.96	1.4	0.547723	3	2.54951
7491	Building	4.82	1.03	2.39	1.9	4.28571	1.25357	3.71429	1.97605
1026	Snake	4.09	1.91	5.61	2.23	3.125	1.24642	6	1.41421
2036	Woman	5.8	1.28	3.24	1.88	5.71429	1.97605	3.85714	1.9518
2002	Man	4.95	1.36	3.35	1.87	5.57143	1.39728	5.28571	1.49603
5626	HangGlider	6.71	2.06	6.1	2.19	6.44444	0.881917	5.77778	2.04803
2019	AttractiveFem	6.07	1.32	4.31	2.28	6.66667	1.5	6.22222	2.10819
9800	Skinhead	2.04	1.57	6.05	2.71	3.8	2.04396	4.5	2.59272
5725	Field	7.09	1.41	3.55	2.32	6.33333	1.77525	4.58333	2.50303
8400	Rafters	7.09	1.52	6.61	1.86	6.66667	0.57735	6.66667	0.57735
4650	EroticCouple	6.96	1.54	5.67	2.14	6.33333	1.36626	5.66667	1.8619
7026	PicnicTable	5.38	1.26	2.63	1.93	4.4	1.94936	2.4	1.67332
2780	Actor	4.77	1.76	4.86	2.05	3.57143	1.39728	4.57143	2.63674
2490	Man	3.32	1.82	3.95	2	3.75	1.95982	3.83333	1.2673
7279	Alcohol	6.22	1.92	5.19	2.09	6	1.41421	4.66667	2.33809
1321	Bear	4.32	1.87	6.64	1.89	4.2	1.64317	4.8	1.64317
1722	Jaguars	7.04	2.02	5.22	2.49	7.75	1.5	5.25	2.98608
2224	Boys	7.24	1.58	4.85	2.11	7.14286	1.57359	5.28571	1.97605
9181	DeadCows	2.26	1.85	5.39	2.41	2.11111	1.90029	3.77778	3.07318
8370	Rafting	7.77	1.29	6.73	2.24	6.81818	1.16775	6.18182	2.08893
2385	Girl	5.2	1.32	3.64	1.81	6.11111	2.08833	4.44444	2.12786
2377	Reading	5.19	1.31	3.5	1.95	6.75	0.5	4.5	2.38048
7475	Shrimp	6.33	1.66	4.17	2.49	6.66667	0.57735	6	0
9490	Corpse	3.6	1.72	5.57	2.13	3	1.24722	5.5	2.22361
8250	Motorcyclist	6.19	1.62	5.04	2.49	7.09091	1.13618	7	1.73205
8300	Pilot	7.02	1.6	6.14	2.21	5.5	1.41421	6	2.56348
9409	MenW/guns	3.34	1.76	5.61	2.15	2.75	1.54479	6.16667	2.2088
8040	Diver	6.64	1.56	5.61	2.01	5.6	0.894427	4.6	1.14018
4100	MaleDancers	6.11	1.66	4.39	1.75	6.45455	1.12815	4.09091	2.2563
2800	SadChild	1.78	1.14	5.49	2.11	1.2	0.447214	6.4	2.19089
4666	EroticCouple	6.24	1.78	6.1	2.2	6.5	2.43086	6.75	2.49089
2396	Couple	4.91	1.05	3.34	1.83	5.33333	1.21106	3	1.78885
5535	Stilllife	4.81	1.52	4.11	2.31	5.16667	0.752773	2.5	1.04881
7039	Train	5.93	1.58	3.29	2.15	5.6	2.36643	4.3	2.05751
5611	Mountains	7.05	1.58	3.99	2.56	6	1	5.2	2.77489
6250.1	AimedGun	2.63	1.74	6.92	1.92	2.66667	2.65832	5.16667	3.3116
9433	DeadMan	1.84	1.19	5.89	2.6	1	0	7.2	2.61619
7161	Pole	4.98	1.02	2.98	1.99	5.42857	0.786796	3.42857	2.0702
9156	Plane	6.43	1.59	5.79	2.3	5.54545	1.21356	4.63636	2.15744
1051	Snake	3.8	1.75	5.95	1.98	2.66667	1.8619	5.66667	2.65832
6910	Bomber	5.31	2.28	5.62	2.46	4.55556	1.5899	4.33333	2.5
7351	Pizza	5.82	1.67	4.25	2.28	6.25	2.54951	5.5	2
1101	Snake	4.1	1.85	5.83	2.25	3.125	0.991031	5.5	1.77281
2332	Family	7.64	1.6	4.3	2.29	7.18182	0.98165	4.27273	1.61808
6313	Attack	1.98	1.38	6.94	2.23	2	1.1547	6	2.49444
2221	Judge	4.39	1.21	3.07	2.08	4.66667	0.707107	2.66667	2.23607
7011	GasCan	4.52	1.16	3.81	1.67	4.18182	1.32802	4	1.48324
7004	Spoon	5.04	0.6	2	1.66	5.5	1.28602	3.21429	1.76193
2799	Funeral	2.42	1.41	5.02	1.99	1.6	0.547723	5	2.64575
4635	Prostitute	3.86	1.85	4.23	2.35	4.63636	1.85864	3.81818	1.77866
9145	Cow	3.2	1.39	5.05	2.26	3.71429	1.60357	4.28571	2.21467
8311	Golfer	5.88	1.67	3.57	2.35	6.7	1.1595	5.6	1.57762
2058	Baby	7.91	1.26	5.09	2.48	8.16667	0.983192	5.16667	1.7224
9260	Hands	4.63	1.76	3.45	1.98	3	2	3	0
2890	Twins	4.95	1.09	2.95	1.87	5.77778	1.48137	3.88889	2.02759
1640	Coyote	6.16	1.88	5.18	1.93	5.08333	0.996205	4.75	1.71226
7600	Dragon	5.9	1.76	5.5	1.92	5.1	1.1005	4.8	2.04396
1274	Roaches	3.17	1.53	5.39	2.39	3	0.816497	5.5	2.38048
5779	Courtyard	7.33	1.42	3.57	2.3	7.55556	1.01379	5.66667	2.59808
2362	Girl&Dog	6.74	1.34	4.6	2.09	7	1.11803	5.77778	1.98606
5532	Mushrooms	5.19	1.69	3.79	2.2	5.125	1.3562	3.875	1.88509
4800	EroticCouple	6.44	2.22	7.07	1.78	5.9	1.19722	5.6	1.83787
9940	Explosion	1.62	1.2	7.15	2.24	2.2	1.09545	7.6	0.894427
7320	Desserts	6.54	1.63	4.44	2.12	6	1.22474	3.4	2.07364
5395	Boat	5.34	1.21	4.23	2.03	5.4	0.894427	4	1.41421
4300	EroticFemale	5.7	2.36	5.99	2.34	6.25	2.60494	7.25	1.75255
7095	Headlight	5.99	1.4	4.21	2.2	5.63636	1.62928	3.09091	2.38556
9904	CarAccident	2.39	1.36	6.08	2.06	2.55556	2.00693	7.44444	1.23603
7000	RollingPin	5	0.84	2.42	1.79	4.66667	1.0328	4.33333	1.8619
1052	Snake	3.5	1.87	6.52	2.23	3.66667	2.06155	6.22222	2.43812
2435	Mom/Son	5.84	1.27	3.94	1.93	6.2	0.83666	2.8	1.92354
2381	Girl	5.25	1.22	3.04	1.97	5.4	0.547723	4	1.87083
2214	NeutMan	5.01	1.12	3.46	1.97	5.92308	1.89128	4.15385	2.6409
2303	Children	6.83	2.07	5.53	2.1	6.45455	1.91644	5.63636	2.11058
9903	CarAccident	2.36	1.35	5.71	2.28	2.2	1.31656	5.4	2.87518
4660	EroticCouple	7.4	1.36	6.58	1.88	6.75	1.70783	5	2.94392
2600	Beer	5.84	1.85	4.16	1.74	4.75	1.66905	3.375	1.84681
1900	Fish	6.65	1.8	3.46	2.32	5.85714	1.86445	4.14286	2.0354
2488	Musician	5.73	1.14	3.91	1.87	6.66667	1.11803	4	1.80278
4624	Couple	6.84	1.6	5.02	2.05	6.28571	1.1127	6.14286	1.9518
2205	Hospital	1.95	1.58	4.53	2.23	2.69231	1.37747	4.53846	1.89804
7632	Airplane	5.22	1.69	4.78	2.36	4.5	1.22474	3.83333	1.32916
3261	Tumor	1.82	1.34	5.75	2.64	1.125	0.353553	4.375	3.66206
8232	Boxer	5.07	1.8	5.1	2.21	4.33333	3.05505	8.33333	0.57735
3062	Mutilation	1.87	1.31	5.78	2.57	1.125	0.353553	4.5	3.29502
2055.2	ManInPool	6.4	1.75	4.45	2.18	7.16667	1.16905	6.33333	1.63299
3280	DentalExam	3.72	1.89	5.39	2.38	3.7	1.63639	4.7	1.56702
9280	Smoke	2.8	1.54	4.26	2.44	2.875	1.3562	4.5	1.92725
6211	Attack	3.62	2.07	5.9	2.22	3	0.816497	6	1.41421
8460	Runner	6.4	1.58	4.55	2.57	5.69231	1.75046	5.23077	2.16617
8210	Boat	7.53	1.31	5.94	2.07	6.5	1.51658	6.16667	2.2286
4240	EroticFemale	5.34	2.44	4.88	2.75	6.9	1.85293	6.6	2.22111
2309	GirlCow	4.89	1.71	4.33	1.92	4.42857	2.87849	3.85714	2.4103
5600	Mountains	7.57	1.48	5.19	2.7	7.33333	1.36626	5.5	2.34521
9913	Truck	4.38	1.89	4.42	2.14	3.875	1.12599	4	2.39046
5390	Boat	5.59	1.54	2.88	1.97	7.25	1.0351	3	2.0702
1947	Octopus	5.85	1.77	4.35	2.37	6.23077	1.96443	5.46154	1.71345
7249	AbstractArt	5.24	1.04	3.97	2.08	5.25	0.5	4.75	2.62996
9102	Heroin	3.34	1.76	4.84	2.5	1.8	1.09545	5.6	3.04959
8065	Kickboxing	5.25	1.78	5.71	2.09	3.5	2.13809	4.375	2.26385
2053	Baby	2.47	1.87	5.25	2.46	2.09091	1.3751	5.27273	2.53341
9302	Toilet	2.32	1.41	5.58	2.43	2.22222	1.98606	5.55556	3.00463
9582	DentalExam	4.18	2.28	5.29	2.21	2.875	1.24642	4.75	2.05287
7014	Scissors	5.15	0.97	3.25	2.03	5.33333	1.36626	2.66667	1.50555
8120	Athlete	7.09	1.36	4.85	2.13	6.42857	2.37045	5.28571	2.42997
3216	MedicalAssist	3.28	1.64	5.37	2	3.25	1.75255	5.625	1.84681
6315	BeatenFem	2.31	1.69	6.38	2.39	1.66667	0.816497	5.5	2.88097
4621	Harassment	3.19	1.59	4.92	2.24	4.57143	1.61835	6	1.52753
9445	Skeleton	3.87	1.57	4.49	2.01	1.81818	1.16775	4.54545	2.6968
6825	Military	2.81	1.19	5.36	2.19	1.625	0.744024	5.875	3.09089
2570	Man	4.78	1.24	2.76	1.92	5.57143	1.13389	4	2.88675
4653	EroticCouple	6.56	1.65	5.83	2.07	7.57143	0.9759	5.71429	2.21467
9908	CarAccident	2.34	1.49	6.63	2.13	3	2.20389	5.125	3.13676
4302	EroticFemale	4.99	2.64	5.68	2.69	5.8	1.64317	6.6	1.14018
8500	Gold	6.96	1.64	5.6	2.4	7.57143	1.2225	6.85714	1.95555
8031	Skier	6.76	1.39	5.58	2.24	6.875	1.55265	7.125	1.45774
2880	Shadow	5.18	1.44	2.96	1.94	5.375	1.59799	3.375	1.76777
4670	EroticCouple	6.99	1.73	6.74	2.03	7.4	2.63312	5.9	3.5103
7025	Stool	4.63	1.17	2.71	2.2	5.16667	2.04124	2.5	1.76068
9001	Cemetery	3.1	2.02	3.67	2.3	2.66667	1.0328	3	1.26491
6370	Attack	2.7	1.52	6.44	2.19	2.76923	1.23517	5.46154	2.25889
2170	Mother	7.55	1.42	4.08	2.48	6.71429	1.70434	4.71429	2.87021
3069	Mutilation	1.7	1.41	7.03	2.41	1.3	0.483046	4.6	3.47051
4510	AttractiveMan	5.51	2.5	3.89	2.86	6.14286	1.34519	4.28571	1.88982
7060	TrashCan	4.43	1.16	2.55	1.77	3.33333	1.41421	1.66667	0.866025
6930	Missiles	4.39	1.82	4.88	2.2	4	2	4.9	2.99815
9187	InjuredDog	1.81	1.36	6.45	2.3	2.83333	2.40139	5	3.28634
5910	Fireworks	7.8	1.23	5.59	2.55	8	1.06904	7.5	1.77281
7042	Barbells	5.55	1.23	4.02	2.26	6	1.73205	5.33333	2.51661
4622	Romance	7.46	1.61	4.11	2.3	8	1.73205	4.33333	4.16333
2050	Baby	8.2	1.31	4.57	2.53	8.14286	1.57359	6.14286	3.07834
5533	Mushrooms	5.31	1.17	3.12	1.92	5.5	0.83666	3.33333	1.8619
1605	Butterfly	6.59	1.56	3.43	2.02	6.88889	2.36878	4	2.12132
7477	Sushi	6.12	2.03	4.82	2.32	6.63636	2.06265	5.27273	1.95402
4559	EroticMale	5.53	1.8	4.83	2.29	5.33333	0.57735	3.33333	2.3094
1019	Snake	3.95	1.96	5.77	1.83	3.28571	1.70434	5.57143	2.63674
3061	Mutilation	2.32	1.61	5.28	2.6	1.14286	0.377964	6.14286	3.62531
2595	Women	4.88	1.24	3.71	1.88	5.75	0.957427	5	0.816497
2060	Baby	6.49	1.59	3.8	2.02	6.58333	1.62135	4.41667	2.74552
9006	HIVTattoo	2.34	1.59	5.76	2.46	3.18182	1.83402	4.09091	2.84445
9330	Garbage	2.89	1.74	4.35	2.07	2.83333	1.47196	4	2.75681
3181	BatteredFem	2.3	1.43	5.06	2.11	1.8	1.09545	5.8	2.94958
9495	Fire	3.34	1.75	5.57	2	2.22222	1.30171	5.44444	2.60342
2616	Dancer	5.97	1.77	4.96	2.05	7.18182	1.4013	5	2.40832
7096	Car	5.54	1.26	3.98	1.87	5.33333	0.5	3.44444	2.4037
1945	Turtle	4.59	1.68	4.42	2.03	5.2	2.20101	4.7	2.05751
5870	Clouds	6.78	1.76	3.1	2.22	7.625	1.18773	5.875	3.13676
2220	MaleFace	5.03	1.39	4.93	1.65	4.8	1.0328	3.7	1.41814
4664.1	EroticCouple	5.63	2.61	6.63	1.87	7.125	1.64208	6.875	1.3562
3220	Hospital	2.49	1.29	5.52	1.86	2.5	1.29099	4.5	2.64575
2550	Couple	7.77	1.43	4.68	2.43	7.57143	1.27242	3	2.82843
9101	Cocaine	3.62	1.96	4.02	2.33	3.83333	1.80067	4.08333	2.35327
7017	Video	5.18	1.07	3.12	1.97	5.33333	2.06559	4.33333	2.80476
6831	Police	2.59	1.5	5.55	2.16	2.3	1.25167	4.6	2.95146
2274	Kids	7.47	1.51	4.22	2.05	6.42857	1.39728	4.57143	2.57275
4311	EroticFemale	6.66	1.76	6.67	2.19	6.45455	2.50454	5.81818	2.6765
2501	Couple	6.89	1.78	3.09	2.21	6.54545	1.4397	4	2.79285
8480	BikerOnFire	3.7	2.03	6.28	2.1	2.83333	1.89896	3.75	2.83244
8241	Rowing	5.76	1.31	4.06	1.96	5.77778	1.09291	4.22222	2.04803
2200	NeutFace	4.79	1.38	3.18	2.17	6	0.942809	4	1.56347
3350	Infant	1.88	1.67	5.72	2.23	3	1.87083	5.2	1.78885
6020	ElectricChair	3.41	1.98	5.58	2.01	3.44444	1.94365	4.66667	2.12132
1112	Snake	4.71	1.7	4.6	2.44	3.76923	1.69085	3.30769	2.56205
2690	Terrorist	4.78	1.43	4.02	2.07	4	0	4.5	1.22474
8193	Skier	6.73	1.58	6.04	2.19	6.33333	1.50555	5.83333	2.48328
9360	EmptyPool	4.03	1.38	2.63	1.75	4.75	1.61245	3.125	1.5
1122	Lizard	5.15	1.71	4.32	2.16	4.1	2.46982	4.7	2.40601
1500	Dog	7.24	1.88	4.12	2.5	4.75	2.62996	3.75	1.89297
4600	Romance	6.41	1.75	4.83	2.1	6.55556	2.06828	6.55556	1.81046
2070	Baby	8.17	1.46	4.51	2.74	8.25	0.957427	7.5	1.73205
3063	Mutilation	1.49	0.96	6.35	2.6	1.1	0.316228	5.2	3.11983
9270	ToxicWaste	3.72	1.51	5.24	2.15	4.09091	1.3751	4.54545	2.29624
7110	Hammer	4.55	0.93	2.27	1.7	4.28571	0.755929	3.71429	1.60357
2521	ManW/Dog	5.78	1.52	4.1	1.85	5.66667	0.57735	5	2.64575
2250	NeutBaby	6.64	2.26	4.19	2.28	5.42857	1.13389	5.28571	2.05866
9070	Boy	5.01	1.89	3.63	2.03	3.66667	1.36626	3.16667	0.983192
2056	Diving	6.34	1.3	4.63	1.9	6.77778	1.20185	6.66667	2
5020	Flower	6.32	1.68	2.63	2.1	6.66667	2.33809	5.83333	2.78687
1113	Snake	3.81	1.75	6.06	2.12	3.625	1.76777	6	2.0702
5530	Mushroom	5.38	1.6	2.87	2.29	6.5	0.57735	5.25	1.5
6263	AimedGun	2.48	1.53	6.62	2.23	2.66667	1.22474	4.77778	2.48886
1275	Roaches	3.3	1.65	4.81	2.22	3.5	1.97484	2.83333	1.83485
9635.1	ManOnFire	1.9	1.31	6.54	2.27	1.6	1.34164	4.8	3.63318
7499	Concert	6.47	1.57	5.58	2.16	7	1.04447	5.83333	1.89896
4631	BikerCouple	5.36	1.86	5.19	2.04	6	0.632456	5.83333	2.04124
7224	FileCabinets	4.45	1.36	2.81	1.94	5.8	0.447214	3.6	0.894427
7237	AbstractArt	5.43	1.36	3.88	2.18	5	1.41421	4.85714	2.19306
2525	Women	4.06	1.93	3.93	2.16	5	2	4	2.44949
9340	Garbage	2.41	1.48	5.16	2.35	2.63636	1.74773	3.54545	2.16165
5833	Beach	8.22	1.08	5.71	2.66	7.42857	0.9759	5.42857	2.69921
2620	Woman	5.93	1.63	2.72	2.16	6.6	0.547723	6	1
2635	Cowboy	5.22	1.65	4.42	1.98	5.28571	1.60357	4.14286	1.46385
2749	Smoking	5.04	1.39	3.76	2.03	5	2	4.11111	2.20479
2745.1	Shopping	5.31	1.08	3.26	1.96	5.36364	0.80904	3.09091	2.11918
7247	AbstractArt	5.05	1	4.14	2.23	4.16667	1.16905	3.66667	1.75119
1271	Roaches	3.19	1.64	5.37	2.44	3.57143	1.39728	4.57143	2.37045
9050	PlaneCrash	2.43	1.61	6.36	1.97	2.71429	2.36039	6.71429	1.97605
3005.2	Gold	5.98	1.9	4.84	2.18	4	1.89737	5	1.67332
8170	Sailboat	7.63	1.34	6.12	2.3	7.2	1.30384	4.8	3.27109
7481	Food	6.53	1.78	4.92	2.13	6.14286	1.9518	4.14286	1.46385
5764	Field	6.74	1.64	3.55	2.32	7.28571	1.49603	3.42857	2.69921
9930	ShipWave	3.12	1.53	5.71	1.88	3.08333	1.88092	5.66667	2.26969
7260	Torte	7.21	1.66	5.11	2.19	6.75	1.48805	5.125	2.29518
6000	Prison	4.04	1.74	4.91	2.17	5	2.32993	4.375	2.92465
4628	Wedding	7.23	1.72	5.19	2.11	7.33333	2.25093	5.33333	2.16025
2141	GrievingFem	2.44	1.64	5	2.03	1.4	0.547723	5.8	2.38747
9043	Teeth	2.52	1.42	5.5	2.41	2.75	2.87228	5	3.16228
4810	EroticCouple	6.56	2.09	6.66	2.14	8.1	1.44914	8.1	1.28668
2650	Boy	7.27	1.67	4.28	2.41	7	2	4.8	2.58844
1740	Owl	6.91	1.38	4.27	2.03	6.71429	1.60357	4.85714	2.4103
9250	WarVictim	2.57	1.39	6.6	1.87	2	1	4	3
7033	Train	5.4	1.57	3.99	2.14	5.5	0.57735	2.5	1.73205
9900	CarAccident	2.46	1.39	5.58	2.13	2.25	1.58114	3.5	2.50713
7019	Tools	5.2	1.17	3.36	1.87	5.4	1.51658	2.2	1.78885
7830	Agate	5.26	1.38	4.08	2.11	5.25	0.46291	3.625	2.06588
2000	Adult	6.51	1.83	3.32	2.07	6.125	1.12599	5	2
9584	DentalExam	3.34	1.57	4.96	2.15	2.25	1.48805	5.625	3.20435
7034	Hammer	4.95	0.87	3.06	1.95	4.5	1.30931	3.375	1.50594
5470	Astronaut	7.35	1.62	6.02	2.26	7.1	1.52388	5.2	2.65832
7510	Skyscraper	6.05	1.6	4.52	2.35	6.66667	1.58114	5.11111	2.66667
4142	EroticFemale	5.45	2.82	5.6	2.61	8.33333	1.21106	7.33333	1.75119
9265	HungMan	2.6	1.52	4.34	2.09	1	0	6.4	1.81659
7506	Casino	5.34	1.46	4.25	1.95	6.33333	2.16025	4.83333	2.85774
8510	SportCar	7.32	1.72	4.93	2.56	6.9	0.994429	6.8	1.13529
7451	Hamburger	6.68	2.11	5.84	2.03	8.2	0.918937	6.6	2.22111
4647	EroticCouple	5.89	1.95	6.21	2.26	7.2	2.68328	7.8	2.16795
7056	Tool	5.07	1.02	3.07	1.92	3.71429	1.97605	4.71429	3.09377
9002	Memorial	3.39	1.84	4.55	1.94	4.28571	2.56348	4.85714	2.79455
7100	FireHydrant	5.24	1.2	2.89	1.7	4.66667	1.11803	2.33333	1.41421
7081	Luggage	5.36	1.3	3.96	2.24	6.75	1.16496	4.5	2.9761
8117	Hockey	6.02	1.68	5.3	2.44	6.28571	1.79947	3.71429	2.05866
2005	AttractiveMan	6	1.82	4.07	2.44	6.18182	0.98165	3.45455	2.33939
4698	EroticCouple	6.5	1.67	6.72	1.72	7.14286	1.57359	4.57143	2.82
3213	Surgery	2.96	1.94	6.82	2	1	0	4.33333	2.51661
7186	AbstractArt	4.63	1.6	3.6	2.36	5.44444	2.29734	3.22222	2.33333
4656	EroticCouple	6.73	1.94	6.41	2.19	7.5	1.06904	7	2.13809
9452	Gun	3.19	1.98	5.14	2.3	3.11111	1.16667	4	2.44949
7580	Desert	7.51	1.6	4.59	2.72	6.8	1.30384	5.2	2.86356
1121	Lizard	5.79	1.61	4.83	1.98	4.75	1.65831	3.83333	1.58592
5500	Mushroom	5.42	1.58	3	2.42	5	1.58114	2.66667	1.5
4611	EroticCouple	6.62	1.82	6.04	2.11	5.6	2.07364	5.6	1.67332
5623	Windsurfers	7.19	1.44	5.67	2.32	7	1.22474	6.6	1.67332
5040	Venusflytrap	5.39	1.11	3.75	1.89	6.1	1.44914	3.5	2.22361
7236	Lightbulb	5.64	1.31	3.79	2.24	6	1.05409	3.8	1.93218
7250	Cake	6.62	1.56	4.67	2.15	6.71429	1.97605	5.42857	2.22539
5994	Skyline	6.8	1.75	4.61	2.31	6.5	1.85164	5.375	1.92261
5410	Violinist	6.11	1.58	3.29	2.09	6.85714	1.67616	4.14286	1.9518
2691	Riot	3.04	1.73	5.85	2.03	3	1.22474	5.66667	2.69258
4130	EroticFemales	5.36	2.17	5.15	2.29	8	1.22474	5.8	3.56371
2091	Girls	7.68	1.43	4.51	2.28	7.33333	0.57735	5	1.73205
4180	EroticFemale	6.21	2.57	5.54	2.89	7.9	0.875595	7.2	1.54919
5711	Field	6.62	1.65	3.03	1.96	7.125	1.80772	5.375	2.55999
3230	DyingMan	2.02	1.3	5.41	2.21	2.45455	1.12815	4.72727	2.37027
7012	Rubberbands	4.98	1.05	3	1.94	5.5	0.707107	3.7	2.21359
2730	NativeBoy	2.45	2.25	6.8	2.21	2.14286	1.21499	4.14286	2.4103
2395	Family	7.49	1.69	4.19	2.4	7	1.41421	4	2.54951
2710	DrugAddict	2.52	1.69	5.46	2.29	2.33333	1.23091	4.58333	1.92865
1390	Bees	4.5	1.56	5.29	1.97	4.4	2.07364	5.2	2.28035
5260	Waterfall	7.34	1.74	5.71	2.53	7.28571	1.70434	4.85714	3.13202
8341	Wingwalker	6.25	1.86	6.4	2.27	5.85714	1.35062	6.5	1.74312
3053	BurnVictim	1.31	0.97	6.91	2.57	1	0	4.85714	2.91139
6244	AimedGun	3.09	1.78	5.68	2.51	3.5	1.29099	5.25	2.21736
7041	Baskets	4.99	1.12	2.6	1.78	5.625	1.59799	2.75	1.28174
7700	Office	4.25	1.45	2.95	2.17	4.125	1.64208	3	2.67261
4235	EroticFemale	5.39	2.5	5.29	2.75	6.5	0.57735	5.25	1.70783
4575	AttractiveMale	6.49	1.96	4.82	2.43	6.66667	1.65831	4.88889	2.26078
7240	Gym	6.02	1.93	5.51	2.12	4.71429	1.88982	3	1.29099
1602	Butterfly	6.5	1.64	3.43	1.96	7	1.09545	5.83333	2.63944
2156	Family	7.12	1.46	4.34	2.11	7.88889	1.2693	6.44444	2.55495
2270	NeutChild	6.28	1.62	3.15	2.03	5.625	0.517549	4	1.60357
2445	Feet	5.39	1.39	3.83	1.91	5.77778	1.85592	3.55556	1.66667
9190	Woman	3.9	1.44	3.91	1.73	3.6	1.34164	3.2	2.58844
9402	Mob	4.48	2.12	5.07	2.15	3	1.22474	5.22222	2.63523
9183	HurtDog	1.69	1.1	6.58	2.12	2.1	0.994429	5	2.16025
2382	Artist	5.67	1.19	3.75	1.97	5.57143	1.81265	3.14286	2.54484
4535	Weightlifter	6.27	1.7	4.95	2.32	6.57143	0.9759	3	2.16025
5480	Fireworks	7.53	1.63	5.48	2.35	7.2	1.64317	4.4	2.70185
3185	Stitches	2.81	1.52	5.48	2.18	2.58333	1.08362	4.5	2.46798
4537	AttractiveMan	5.64	1.78	4.49	2.44	5.125	1.80772	4.375	2.13391
4571	AttractiveMan	5.49	1.52	3.54	2.31	7.6	1.14018	4.4	1.81659
7640	Skyscraper	5	1.31	6.03	2.46	6	1.82574	4.75	1.25831
9419	Assault	2.55	1.33	5.19	2.08	2.28571	2.13809	5.57143	2.63674
7032	Shoes	4.82	1.46	3.18	1.88	4.42857	1.45255	3.78571	1.42389
2484	Amerindian	5	1.35	3.75	1.9	5.6	1.94936	5.4	1.34164
2095	Toddler	1.79	1.18	5.25	2.34	2.8	0.918937	4.9	2.079
2271	Woman	4.2	1.26	3.74	1.69	4.44444	2.29734	4	1.58114
1999	Mickey	7.43	1.47	4.77	2.4	7	1.69031	4.125	2.94897
5200	Flowers	7.36	1.52	3.2	2.16	7.6	1.14018	6.6	1.94936
4697	EroticCouple	6.22	1.76	6.62	1.69	6.71429	1.70434	4.57143	1.81265
9810	KKKrally	2.09	1.78	6.62	2.26	5	2.26779	4.875	1.95941
8163	Parachute	7.14	1.61	6.53	2.21	6.4	2.30217	6.8	1.30384
7135	CarDamage	3.17	1.57	5.36	2.14	2.75	1.25831	5.5	1.73205
1070	Snake	3.96	2.3	6.16	2.08	3.5	2.38048	6	2.44949
8380	Athletes	7.56	1.55	5.74	2.32	6.25	0.5	4.25	2.62996
5830	Sunset	8	1.48	4.92	2.65	8	1.73205	5.33333	4.04145
4230	Prostitute	4.86	2.34	4.7	2.21	5.09091	2.73695	5.09091	2.98176
8090	Gymnast	7.02	1.33	5.71	2.1	6.5	1.08012	5.1	2.28279
9322	Vomit	2.24	1.24	5.73	2.28	1.8	0.788811	4.7	2.35938
5629	Hiker	7.03	1.55	6.55	2.11	5.92308	1.97744	5.92308	2.4311
3015	Accident	1.52	0.95	5.9	2.82	1	0	8	1.73205
4320	EroticFemale	6.01	2.12	5.11	2.34	6	2.82843	5.66667	2.80476
7400	Candy	7	1.64	5.06	2.23	8	1.41421	2	1.41421
9404	Soldiers	3.71	1.67	4.67	2.26	3.88889	2.57121	5.88889	2.02759
2057	Father	7.81	1.28	4.54	2.41	8	1	3	1.73205
9560	DuckInOil	2.12	1.93	5.5	2.52	4.2	3.42053	6.4	1.94936
5970	Tornado	4.14	1.77	4.88	2.59	3.125	0.991031	6.25	2.12132
5661	Cave	5.96	1.41	4.15	2.3	5.85714	2.0354	4.28571	2.28869
5520	Mushroom	5.33	1.49	2.95	2.42	5.88889	1.76383	3.22222	2.77389
3190	Scar	3.69	1.67	5.01	1.95	3.2	2.94958	4.8	3.11448
2495	Man	5.22	1.1	3.19	1.76	5.9	1.19722	3.8	1.54919
9905	CarAccident	2.55	1.42	5.93	2.1	2	1.09545	4.33333	2.42212
7238	AbstractArt	6.43	1.42	4.17	2.38	6.8	1.30384	5.4	2.50998
7009	Mug	4.93	1	3.01	1.97	5.8	2.16795	1	0
2352	Kiss	6.94	1.87	4.99	1.98	8.25	1.0351	4.25	3.01188
6260	AimedGun	2.44	1.54	6.93	1.93	2.5	2.12132	5	1.41421
4770	FemaleKiss	4.91	2.61	5.85	2.22	6	0	2.5	0.707107
2392	ManW/Fish	6.15	1.49	3.85	1.97	6.2	1.30384	4.2	2.28035
4652	EroticCouple	6.79	2.02	6.62	2.04	5.16667	1.94079	6	2.28035
7057	Coffeecup	5.35	1.37	3.39	2.01	5.33333	1.49747	4.16667	1.94625
8001	Basketball	6.5	1.84	5.6	2.31	7	0.755929	6.125	2.47487
7286	Pancakes	6.36	1.72	4.44	2.44	6.28571	0.755929	4.85714	2.79455
8030	Skier	7.33	1.76	7.35	2.02	7.33333	1.36626	5.16667	3.18852
9007	Needles	2.49	1.41	5.03	2.32	2.88889	1.36423	5.33333	2.73861
4542	BeachBoys	6.33	1.92	5.08	2.41	6.75	1.28806	5.16667	2.55248
2692	Bomb	3.36	1.61	5.35	2.19	3.75	1.89297	6.25	3.0957
3005.1	OpenGrave	1.63	1.19	6.2	2.54	1.18182	0.40452	6	2.89828
2717	DrugAddict	2.58	1.32	5.7	2.16	2.2	1.09545	6.2	2.58844
8162	HotAirBalloon	6.97	1.55	4.98	2.25	7.81818	1.25045	5.36364	2.7303
2215	NeutMan	4.63	1.24	3.38	2	5	0.942809	3.2	2.04396
1560	Hawk	5.97	2.32	5.51	2.19	4.66667	1	5	1.58114
9430	Burial	2.63	1.59	5.26	2.55	3.33333	2.33809	4.83333	2.31661
2515	Harvest	6.09	1.54	3.8	2.12	6.08333	1.24011	4.41667	1.72986
9042	StickThruLip	3.15	1.89	5.78	2.48	1.83333	0.983192	5.33333	2.94392
7361	MeatSlicer	3.1	1.73	5.09	2.48	3.69231	1.6525	5.61538	2.46774
1304	AttackDog	3.37	1.58	6.37	1.93	3	1.22474	6.6	1.51658
7035	Mug	4.98	0.96	2.66	1.82	5	1	3	2
1200	Spider	3.95	2.22	6.03	2.38	3.66667	0.816497	5.5	0.83666
1675	Buffalo	5.24	1.48	4.37	2.15	4.6	1.51658	5.4	2.40832
7508	FerrisWheel	7.02	1.46	5.09	2.11	6.8	1.54919	4.9	2.55821
9171	Fisher	4.01	1.94	4.72	2.17	4.85714	1.9518	5	2
5950	Lightning	5.99	2.07	6.79	1.98	4.75	2.5	5.75	2.75379
2441	NeutralGirl	4.64	1.28	3.62	1.96	4	1.73205	3	1.41421
4649	EroticCouple	5.77	2.01	5.99	2.25	6.22222	2.3863	7.22222	1.39443
2359	Mother/Child	5.87	1.41	3.94	1.73	6.125	1.24642	4.25	1.0351
2302	ChildCamera	6.43	1.32	3.64	1.94	6	1.06904	5.75	1.28174
7493	Man	5.35	1.34	3.39	2.08	4.8	1.47573	3.8	1.93218
1410	Ferret	7	1.45	4.17	2.02	5.75	1.38873	3.625	1.76777
2280	Boy	4.22	1.54	3.77	1.89	5.66667	1.50555	4	1.09545
7360	FliesOnPie	3.59	1.95	5.11	2.25	5.875	3.79614	6.625	2.13391
3150	Mutilation	2.26	1.57	6.55	2.2	2.14286	1.46385	6.57143	1.51186
9429	Assault	2.68	1.26	5.63	2.04	2	1.56347	4.7	2.35938
2661	Baby	3.9	2.49	5.76	2.13	2.71429	1.38013	5.85714	2.4103
4325	AttractiveFem	5.96	1.65	5.18	2.19	6.66667	1.21106	5.16667	2.13698
9412	DeadMan	1.83	1.37	6.72	2.07	1.77778	0.833333	4.22222	2.81859
6210	AimedGun	2.95	1.83	6.34	2.14	2.875	0.991031	4.625	2.06588
2520	ElderlyMan	4.13	1.9	4.22	1.69	4.85714	0.899735	3.28571	1.88982
1603	Butterfly	6.9	1.48	3.37	2.2	7	0.707107	5	2.54951
8118	Rugby	6.14	1.51	4.9	1.98	5.7	2.00278	5.9	2.18327
9253	Mutilation	2	1.19	5.53	2.4	1	0	4.25	3.94757
8033	IceSkater	6.66	1.52	5.01	2.15	6.57143	1.13389	3.57143	2.43975
3195	Stitches	2.06	1.23	6.36	2.25	1.88889	1.36423	5.11111	2.80377
1280	Rat	3.66	1.75	4.93	2.01	2.71429	1.49603	5.28571	2.62769
4694	EroticCouple	6.69	1.7	6.42	2.08	7.4	1.50555	7.1	2.37814
6570.2	BlowDry	4.86	0.95	3.85	1.93	4.75	2.12132	4.5	2.82843
4220	EroticFemale	6.6	1.72	5.18	2.33	6.5	1.04881	5.5	1.87083
7900	Violin	6.5	1.72	2.6	2.08	7	1.51186	4.125	1.80772
7430	Candy	7.11	1.78	4.72	2.29	7.28571	1.26665	5.57143	2.65197
9332	CryingWoman	2.25	1.33	5.34	2	2.75	1.25831	2.75	1.25831
9561	SickKitty	2.68	1.92	4.79	2.29	2.28571	1.60357	4.57143	2.1492
9921	Fire	2.04	1.47	6.52	1.94	2	1	4.33333	3.05505
2158	Children	7.31	1.48	5	2.2	8.5	1.06904	2.5	1.92725
7660	Crowd	6.61	1.7	5.59	2.23	7.25	1.70783	7.25	1.25831
7050	HairDryer	4.93	0.81	2.75	1.8	5.125	0.64087	3.625	1.92261
2102	NeuMan	5.16	0.96	3.03	1.87	6	1.35401	3.23077	1.69085
9911	CarAccident	2.3	1.37	5.76	2.1	2.55556	1.81046	5.55556	1.94365
3168	Mutilation	1.56	1.06	6	2.46	1.66667	1.65831	6.11111	2.97676
4150	AttractiveFem	6.53	1.86	4.86	2.55	8	1.73205	7.8	1.78885
3071	Mutilation	1.88	1.39	6.86	2.05	1.33333	0.516398	4.83333	3.92003
2352.2	BloodyKiss	2.09	1.5	6.25	2.1	1.5	0.92582	7	1.41421
7054	Glass	4.14	1.09	4.08	2.13	3.2	1.78885	2.8	1.64317
1310	Leopard	4.6	1.62	6	1.8	3.14286	1.34519	5.14286	1.86445
2597	Market	5.61	1.26	4.09	2.1	5.28571	1.1127	5.14286	1.06904
5849	Flowers	6.65	1.93	4.89	2.43	7.55556	1.33333	3.77778	2.53859
5471	Satellite	5.21	1.18	3.26	2.05	6.45455	1.29334	3.09091	1.92117
9423	Assault	2.61	1.51	5.66	2.15	2	0.632456	5.83333	2.71416
2100	AngryFace	3.85	1.99	4.53	2.57	3.66667	2.3094	6	1.73205
1030	Snake	4.3	2.35	5.46	2.43	4.14286	1.46385	5.28571	1.79947
2341	Children	7.38	1.59	4.11	2.31	7.16667	1.32916	5	2.52982
1601	Giraffes	6.86	1.51	3.92	2.07	7.125	1.64208	4.375	1.99553
2440	NeutGirl	4.49	1.03	2.63	1.7	6	1.54919	3.33333	2.33809
7130	Truck	4.77	1.03	3.35	1.9	5	0	2	2
7230	Turkey	7.38	1.65	5.52	2.32	7	0.894427	4.16667	1.47196
5210	Seaside	8.03	1.09	4.6	2.48	7.5	1.51658	5.66667	3.4448
7476	Ramen	4.99	2.24	4.63	2.02	6.2	1.48324	5.4	2.30217
7092	Scale	4.05	1.46	4.38	2.05	3.53846	1.61325	4.46154	1.85362
2155	Pregnant	6.78	1.97	5.43	2.09	6.28571	2.05866	5.28571	2.13809
3550	Injury	2.54	1.6	5.92	2.13	2	0.632456	4.66667	3.07679
7053	Candlestick	5.22	0.75	2.95	1.91	6.25	1.58114	4.625	2.82527
9120	OilFires	3.2	1.75	5.77	1.94	3.16667	2.13698	6.33333	1.75119
9610	Accident	2.89	1.43	5.23	2.14	2.44444	1.23603	6.33333	1.73205
2458	CryingBaby	4.69	1.88	5.28	1.88	5	2	6	0.707107
4006	EroticFemale	6.05	1.7	5.27	2.27	5.83333	1.94079	6.33333	2.33809
9080	Wires	4.07	1.45	4.36	2.17	5.5	2.88675	4.25	2.06155
1604	Butterfly	7.11	1.41	3.3	2.17	7.2	1.48324	6.2	1.92354
4530	EroticMale	6.19	1.82	5.31	2.4	4.66667	1.1547	4.66667	2.08167
9590	Injecting	3.08	1.63	5.41	2.23	2.5	1.35401	4.9	2.02485
9611	PlaneCrash	2.71	1.95	5.75	2.44	1.25	0.5	4.75	2.21736
1440	Seal	8.19	1.53	4.61	2.54	5.44444	2.55495	5.22222	2.16667
7359	PieW/bug	2.92	1.7	5.36	2.19	4.14286	2.54484	4.42857	2.99205
2390	Couple	5.4	1.18	3.57	1.92	7	1.82574	3.5	2.64575
5220	Nature	7.01	1.5	3.91	2.27	7.14286	1.67616	3.85714	3.07834
4141	EroticFemale	5.59	2.46	5.25	2.48	7	2.64575	2.66667	2.88675
6230	AimedGun	2.37	1.57	7.35	2.01	2	1.41421	6.2	3.11448
2373	Band	6.97	1.32	4.5	2.08	7.375	1.18773	5.25	2.37547
1616	Bird	5.21	1.12	3.95	1.95	4	2.16025	3	1.82574
2345	Children	7.41	1.72	5.42	2.47	8	2	6.16667	2.63944
3030	Mutilation	1.91	1.56	6.76	2.1	1.11111	0.333333	5.55556	3.53946
2388	Kids	7.44	1.44	3.77	2.21	6.71429	1.70434	4.42857	1.61835
4700	Couple	6.91	1.94	4.05	1.9	8	1	2.33333	1.52753
9040	StarvingChild	1.67	1.07	5.82	2.15	1	0	5.5	2.73861
9295	Garbage	2.39	1.3	5.11	2.05	2.16667	0.752773	3.83333	2.13698
9469	Building	4	1.5	4.08	1.85	4	1.85164	4.25	2.49285
1114	Snake	4.03	2.16	6.33	2.17	3.875	2.85044	6	2.67261
2151	Father/Child	7.32	1.63	4.37	2.13	7.6	1.51658	6.4	2.07364
2107	Male	5.53	1.05	3.72	2.12	5.42857	1.39728	4.14286	2.19306
7352	Pizza	6.2	2.2	4.58	2.45	6.125	1.55265	4.125	2.85044
6550	Attack	2.73	2.38	7.09	1.98	1.5	0.83666	6	2.75681
8160	RockClimber	5.07	1.97	6.97	1.62	5.5	0.83666	5.5	1.22474
8475	Biking/train	4.85	1.85	6.52	1.91	4.88889	1.76383	6.22222	1.71594
1340	Women	7.13	1.57	4.75	2.31	6.66667	3.21455	2.66667	1.52753
5593	Sky	6.47	1.57	3.98	2.31	6.55556	1.81046	3.44444	2.651
1300	PitBull	3.55	1.78	6.79	1.84	3	1.22474	4.4	3.28634
1930	Shark	3.79	1.92	6.42	2.07	3.28571	1.1127	5.42857	2.63674
2455	SadGirls	2.96	1.79	4.46	2.12	2.875	0.991031	3.75	1.75255
2035	Kid	7.52	1.33	3.69	2.11	7.14286	1.34519	4.14286	2.79455
2278	Kids	3.36	1.57	4.55	2.02	3.2	1.92354	4.2	3.11448
2400	Woman	4.21	1.34	4.2	2.1	5	0	2	1.41421
3302	SickBaby	4.5	2.48	5.7	2.27	2.66667	1.36626	7	3.16228
9220	Cemetery	2.06	1.54	4	2.09	2.6	0.547723	3.6	1.81659
8501	Money	7.91	1.66	6.44	2.29	8	1.1547	6.57143	2.76026
7354	Garlic	5.51	1.67	3.73	2.19	5.25	1.16496	4.375	1.50594
2153	Mother	6.98	1.5	4.4	2.24	7.5	1.51658	4.16667	1.94079
2345.1	BlackEye	2.26	1.46	5.5	2.34	2.38462	1.3253	5.53846	1.85362
4210	EroticFemale	5.72	2.97	6.08	2.81	6	2.16025	7.25	1.25831
8251	Motorcycle	6.16	1.68	6.05	2.12	6.25	1.16496	5.25	1.48805
8320	CarRacer	6.24	1.78	4.27	2.21	6.55556	1.66667	5.77778	2.63523
6562	Attack	3.19	1.34	5.08	2.39	4.14286	1.06904	4.57143	1.39728
1731	Lion	7.07	1.58	4.56	2.5	5.66667	1.1547	5.33333	0.57735
1505	DogRace	4.13	1.66	4.73	1.83	6	1.30931	6	1.30931
3131	Mutilation	1.51	0.97	6.61	2.34	1.3	0.674949	5.1	3.63471
2216	Children	7.57	1.31	5.83	2.2	7	1.63299	6.5	2.51661
2397	Men	4.98	1.11	2.77	1.74	4.18182	1.88776	2.36364	1.28629
2208	Bride	7.35	1.68	5.68	2.34	7.5	0.707107	7.5	0.707107
7503	CardDealer	5.77	1.39	4.21	2.39	6	0	3	0
2485	Man	5.69	1.36	3.74	1.84	5.71429	1.38013	4.28571	1.79947
1595	Pony	6.22	1.64	4.79	2.09	5.25	1.25831	5.75	0.957427
5780	Nature	7.52	1.45	3.75	2.54	6.66667	1.63299	5.83333	1.94079
7183	Checkerboard	5.58	1.39	3.78	2.19	5.88889	2.52212	5	2.64575
2753	Alcoholic	3.17	1.75	4.29	2.22	3	2.09762	4.33333	2.73252
2688	Hunters	2.73	2.07	5.98	2.22	1.66667	0.816497	5.66667	3.26599
2055.1	ManInPool	3.15	1.84	4.95	2.11	4	1.73205	3.33333	0.57735
2310	Mother	7.06	1.52	4.16	2.01	6.8	1.09545	3.8	2.28035
8192	VolcanoSkier	5.52	1.53	6.03	1.97	6	1.87083	5.8	2.68328
9401	Knives	4.53	1.31	3.88	1.98	3.25	1.16496	5.25	1.83225
9005	HIVTattoo	3.69	2.23	5.18	2.11	2.5	1.3784	6.33333	2.25093
4617	EroticFemale	6.6	1.57	5.19	2.1	6.66667	2.51661	7	1.73205
9570	Dog	1.68	1.23	6.14	2.31	1.71429	1.25357	4.85714	2.73426
4561	EroticMale	5.02	2.28	4.35	2.67	6.125	2.53194	5.875	2.74838
2540	Mother	7.63	1.51	3.97	2.33	6.85714	1.34519	4.85714	2.67261
5891	Clouds	7.22	1.46	3.29	2.57	6.25	2.49285	3.875	2.16712
4692	EroticCouple	5.87	2.14	6.39	2.19	7.33333	1.41421	7.33333	1.5
2092	Clowns	6.28	1.9	4.32	2.29	6.55556	1.5899	4.55556	1.424
3100	BurnVictim	1.6	1.07	6.49	2.23	1.8	1.09545	7	1.58114
8206	Surfers	6.43	1.75	6.41	2.19	6	2.88675	6.42857	2.1492
6021	Assault	2.21	1.51	6.06	2.38	1.625	1.40789	6.5	2.67261
9491	DeadBody	2.78	1.71	5.69	2.22	2.1	1.19722	4.5	2.79881
5010	Flower	7.14	1.5	3	2.25	6.75	2.06155	2	0.816497
2372	Woman	5.48	1.63	4.09	1.99	5.11111	0.781736	3	0.707107
4008	EroticFemale	5.91	2.24	5.66	2.32	8.5	0.707107	8	1.41421
8420	Tubing	7.76	1.55	5.56	2.38	7.5	1.30931	5.875	2.29518
2130	Woman	4.08	1.33	5.02	2	3.2	0.83666	4	2.44949
9927	Flood	2.71	1.56	5.29	1.91	3.33333	0.816497	4.16667	1.94079
7030	Iron	4.69	1.04	2.99	2.09	4.2	1.09545	4.2	2.16795
9831	Cigarette	2.95	1.72	4.61	2.34	3.125	1.3562	3.75	1.83225
3080	Mutilation	1.48	0.95	7.22	1.97	1.66667	1.21106	6.83333	2.56255
7031	Shoes	4.52	1.11	2.03	1.51	4.66667	1.8619	3.83333	2.13698
4001	EroticFemale	5.24	2.45	5.24	2.49	7.30769	1.88788	5.69231	2.59437
3180	BatteredFem	1.92	1.13	5.77	2.21	2.625	1.06066	4.875	2.29518
8116	Football	6.82	1.77	5.97	2.29	4.75	2.62996	6.75	1.25831
9326	Vomit	2.21	1.3	5.89	2.35	1.77778	0.666667	5.66667	2.23607
9000	Cemetery	2.55	1.55	4.06	2.25	3.375	1.59799	3.75	1.58114
8200	WaterSkier	7.54	1.37	6.35	1.98	6	1.41421	6.4	1.94936
2311	Mother	7.54	1.37	4.42	2.28	8.33333	0.57735	7.33333	0.57735
9471	BurntBldg	3.16	1.35	4.48	2.02	5	2.58199	5	2.44949
1033	Snake	3.87	1.94	6.13	2.15	3.6	1.64655	5.8	2.4404
9290	Garbage	2.88	1.52	4.4	2.11	1.83333	0.752773	6	1.67332
5940	Lava	4.23	1.68	6.29	1.85	2.57143	1.71825	6.71429	2.69037
2491	SickMan	4.14	1.29	3.41	1.73	4.85714	0.690066	2.71429	1.88982
9373	Garbage	3.38	1.48	5.01	2.16	3.5	0.707107	3.5	0.707107
7185	AbstractArt	4.97	0.87	2.64	2.04	4.16667	1.47196	2.83333	2.13698
5621	SkyDivers	7.57	1.42	6.99	1.95	8.25	0.957427	6	3.3665
4614	Romance	7.15	1.44	4.67	2.47	7.25	1.5	3.75	0.957427
2339	Father	6.72	1.34	4.16	1.9	6.75	2.21736	6	2.94392
9254	Assault	2.03	1.35	6.04	2.35	1.85714	0.690066	6.42857	1.27242
9182	Horses	3.52	2.04	4.98	2.07	2.8	1.30384	4.6	1.34164
2276	Girl	2.67	1.66	4.63	1.93	2.25	0.957427	4	1.82574
5460	Astronaut	7.33	1.51	5.87	2.5	6.125	1.95941	4.625	1.84681
1903	Shrimp	5.5	1.68	4.25	1.95	6.4	2.50998	6.4	2.40832
5972	Tornado	3.85	2.33	6.34	2.2	4.25	1.25831	5	1.41421
1111	Snakes	3.25	1.64	5.2	2.25	2.6	1.67332	6.4	0.894427
5811	Flowers	7.23	1.6	3.3	2.33	6.83333	1.47196	4.5	2.58844
7550	Office	5.27	1.4	3.95	1.91	5.8	1.22927	4.4	2.01108
2384	Fisherman	5.92	1.47	3.41	2.04	6	1	3.6	1.94936
9530	Boys	2.93	1.84	5.2	2.26	5	2.82843	5.5	2.12132
2703	SadChildren	1.91	1.26	5.78	2.25	1.8	0.918937	6.2	1.93218
6834	Police	2.91	1.73	6.28	1.9	1.4	0.547723	7.2	1.92354
2830	Woman	4.73	1.6	3.64	2.23	5.2	0.83666	4.2	2.58844
8620	Woman	6.04	1.43	4.6	2.08	7	1	5	2.08167
3250	OpenChest	3.78	1.72	6.29	1.63	1.66667	1.63299	7.66667	1.36626
2045	Baby	7.87	1.19	5.47	2.34	7.5	1.29099	4	0
2716	Pipe	3.54	1.79	4.97	2.24	3.72727	1.84883	4.18182	2.35874
6530	Attack	2.76	1.86	6.18	2.02	2.33333	0.57735	5.66667	2.3094
4525	AttractiveMale	6.51	1.91	5.17	2.63	6.71429	1.49603	5.42857	2.22539
7330	IceCream	7.69	1.84	5.14	2.58	8.5	1	7.25	2.06155
3110	BurnVictim	1.79	1.3	6.7	2.16	1.75	1.38873	5.375	3.15945
7515	Crowd	6.19	1.33	5.48	1.98	6.85714	1.46385	5.14286	1.77281
7010	Basket	4.94	1.07	1.76	1.48	4.4	0.547723	3.2	1.78885
1441	PolarBears	7.97	1.28	3.94	2.38	6.85714	2.26779	5.14286	1.9518
2305	Woman	5.41	1.12	3.63	2.04	5.6	2.19089	4.8	2.38747
7950	Tissue	4.94	1.21	2.28	1.81	5.375	0.916125	3.875	1.72689
4619	Romance	6.46	1.61	5.09	1.97	6.75	1.25831	6	0.816497
3101	BurntFace	1.91	1.19	5.6	2.46	1.8	1.30384	3.4	2.88097
8340	Plane	6.85	1.69	5.8	2.36	6.42857	1.71825	5.85714	2.0354
2605	Dance	6.26	1.45	5.03	2.16	6.8	1.39841	4.8	2.14994
6540	Attack	2.19	1.56	6.83	2.14	3	1.94365	5.5	2.54951
6571	CarTheft	2.85	2.05	5.59	2.5	1.16667	0.408248	6.83333	2.48328
9075	StarvingChild	1.66	1.1	6.04	2.4	1.5	0.755929	4.875	2.79987
9622	Jet	3.1	1.9	6.26	1.98	2.85714	2.0354	5.57143	2.1492
6821	Gang	2.38	1.72	6.29	2.02	2.16667	0.752773	6	2.52982
2499	NeutralMale	5.34	1.43	3.08	1.73	4.85714	2.34013	2.71429	1.60357
6150	Outlet	5.08	1.17	3.22	2.02	4.625	0.517549	2.75	2.18763
2510	ElderlyWoman	6.91	1.91	4	2.1	6.5	1.91485	4.75	2.87228
3211	Surgery	4.15	1.91	5.72	1.94	3.42857	2.50713	5.28571	2.42997
2594	City	6.05	1.31	3.84	1.98	6.28571	1.1127	5.28571	1.1127
1202	Spider	3.35	1.77	5.94	2.17	3.66667	1.36626	4.16667	2.04124
8350	TennisPlayer	7.18	1.56	5.18	2.28	6.8	1.48324	6.6	0.894427
9415	Handicapped	2.82	2	4.91	2.35	2.5	1	6.5	2.08167
2751	DrunkDriving	2.67	1.87	5.18	2.39	3.5	2.58844	4.16667	1.94079
2120	AngryFace	3.34	1.91	5.18	2.52	2.66667	2.33809	6.66667	1.96638
2273	Boy	5.41	1.55	3.52	1.81	5.875	1.64208	2.125	0.834523
2704	Soldiers	4.85	1.89	5.3	2.16	3.25	0.957427	5	1.82574
1661	Orangutan	6.14	1.56	4.05	2.05	6.5	1.04881	4	0.632456
5836	Beach	7.25	1.39	4.28	2.41	6.8	0.83666	5.2	1.30384
3016	Mutilation	1.9	1.31	5.82	2.44	2	1.1547	5.57143	1.61835
8041	Diver	6.65	1.67	5.49	2.29	5.75	1.89297	5.25	2.21736
2695	Refugees	4.01	1.58	4.47	1.92	3.16667	1.32916	4.83333	2.48328
7045	Zipper	4.97	0.76	3.32	1.96	5.4	1.14018	4.8	2.16795
5215	Harbor	6.83	1.7	5.4	2.15	7.33333	1.52753	4.33333	1.52753
6200	AimedGun	3.2	1.62	5.82	1.99	2.33333	0.57735	5.33333	3.05505
5301	Galaxy	6.54	1.68	5.21	2.42	6.25	1.0351	6	1.41421
9230	OilFire	3.89	1.58	5.77	2.36	3.8	2.38747	6.4	2.30217
9150	Matador	4.54	1.82	5.31	2.12	3.5	0.707107	6	1.41421
9599	Injection	3.16	1.51	5.43	2.04	2.5	1.29099	5.5	2.88675
9910	CarAccident	2.06	1.26	6.2	2.16	1.5	0.57735	6.75	0.957427
3130	Mutilation	1.58	1.24	6.97	2.07	1	0	6.33333	1.1547
7287	Tomato	4.77	1.48	3.57	1.98	5.25	0.5	4.5	1.73205
9700	Trash	4.77	1.24	3.21	1.92	4.8	1.48324	4.6	1.51658
2352.1	Kiss	7.27	1.79	5.16	2.17	6.75	0.5	4.75	2.62996
8371	Rafting	6.82	1.45	5.12	2.3	6.14286	2.0354	4.57143	3.10146
5875	Bicyclist	6.03	1.43	3.29	2.12	5.83333	0.752773	3.83333	1.16905
5982	Sky	7.61	1.48	4.51	2.85	6.375	1.40789	4	2.50713
8503	Money	7.02	1.71	5.22	2.59	5.66667	2.88675	2.66667	2.08167
2410	Boy	4.62	1.72	4.13	2.29	3.66667	1.52753	4.33333	3.05505
5890	Earth	6.67	1.75	4.6	2.3	7.25	1.5	2.25	0.957427
5991	Sky	6.55	2.09	4.01	2.44	7	1.82574	4.25	2.36291
1908	Jellyfish	5.28	1.53	4.88	2.15	5.33333	2.42212	5.5	2.07364
2516	ElderlyWoman	4.9	1.43	3.5	1.88	4.66667	1.0328	3.66667	1.36626
7820	Agate	5.39	1.41	4.21	2.05	4.8	2.48998	3.6	1.14018
4609	Couple	6.71	1.67	5.54	2.05	5.5	2.12132	4.5	3.53553
7502	Castle	7.75	1.4	5.91	2.31	7.8	1.30384	4	3.67423
4310	EroticFemale	6.04	1.94	5.42	2.24	6.8	2.38747	6.8	0.83666
2340	Family	8.03	1.26	4.9	2.2	8.8	0.447214	6.2	3.34664
9414	Execution	2.06	1.48	6.49	2.26	2	0	7	0
3019	Organs	2.99	1.74	6.3	2.14	2.2	2.68328	7.6	2.07364
1935	HermitCrab	4.88	1.44	4.29	1.95	5	1.73205	3	1
3051	Mutilation	2.3	1.86	5.62	2.45	2	1.41421	2	1.41421
8220	Runners	6.5	1.73	5.19	2.17	7	1.41421	4	1.41421
6840	Police	3.63	2.04	5.95	1.9	3.5	1	5.75	1.5
8461	HappyTeens	7.22	1.53	4.69	2.2	7	0	6.5	0.707107
